# Supplementary material for: Potential of acetic acid to restore methane production in anaerobic reactors critically intoxicated by ammonia as evidenced by metabolic and microbial monitoring
Source: Biotechnol Biofuels Bioprod. 2023 Dec 2;16:188. doi: 10.1186/s13068-023-02438-5 (PMC10693713; doi:10.1186/s13068-023-02438-5)
Supplement: Supplementary file 2 — Additional file 2. Relative abundance (%) and taxonomic affiliation according to Silva 138 database of 16S rRNA gene amplicon sequencing OTUs for bacteria (Table S1) and archaea (Table S2). [file 13068_2023_2438_MOESM2_ESM.xlsx]

## Sheet: info
Relative abundance (%) and taxonomic affiliation according to Silva 138 database of 16S rRNA gene amplicon sequencing OTUs for bacteria (Table S1) and archaea (Table S2).

## Sheet: Table S1_OTUs_bacteria
Top 50 more abundant bacterial OTUs
OTUs_bacteria	Taxonomic affiliation (Silva_138)	LNR-Week_0	LNR-Week_1	LNR-Week_2	LNR-Week_3	LNR-Week_4	LNR-Week_5	LNR-Week_6	LNR-Week_7	LNR-Week_8	LNR-Week_9	LNR-Week_10	LNR-Week_11	HNR1-Week_0	HNR1-Week_1	HNR1-Week_2	HNR1-Week_3	HNR1-Week_4	HNR1-Week_5	HNR1-Week_6	HNR1-Week_7	HNR1-Week_8	HNR1-Week_9	HNR1-Week_10	HNR1-Week_11	HNR2-Week_0	HNR2-Week_1	HNR2-Week_2	HNR2-Week_3	HNR2-Week_4	HNR2-Week_5	HNR2-Week_6	HNR2-Week_7	HNR2-Week_8	HNR2-Week_9	HNR2-Week_10	HNR2-Week_11	HNR3-Week_0	HNR3-Week_1	HNR3-Week_2	HNR3-Week_3	HNR3-Week_4	HNR3-Week_5	HNR3-Week_6	HNR3-Week_7	HNR3-Week_8	HNR3-Week_9	HNR3-Week_10	HNR3-Week_11
OTU_5	Bacteria(100);Bacteroidota(100);Bacteroidia(100);Bacteroidales(100);Dysgonomonadaceae(100);Proteiniphilum(100);	0.00681942	0.00681524	0.00341239	0.00341332	0.00340843	0.0034031	0.00341425	0.0136263	0.0068299	0.0102277	0.0170654	0.0170672	4.76646	5.4773	5.20438	3.64171	2.90201	1.37173	1.53946	4.6797	6.08027	9.75601	21.7057	33.2697	8.72014	9.56724	9.13063	8.55241	5.78123	2.68119	1.70313	1.52901	3.54852	8.51986	15.041	26.9294	13.0546	14.1072	10.3637	8.16856	5.51654	2.77626	4.73979	11.3156	22.6288	22.4714	27.7818	32.2707
OTU_3	Bacteria(100);Spirochaetota(100);Spirochaetia(100);Spirochaetales(100);Spirochaetaceae(100);uncultured(100);	11.443	9.87869	10.7968	11.6121	11.7864	12.2954	14.0804	17.4621	16.805	15.3587	15.5261	16.0773	2.08768	2.29869	2.33924	3.47773	5.18266	3.54194	2.99017	2.76885	2.02904	1.39567	1.01362	0.985843	2.72014	2.60614	2.79209	4.12427	4.4715	3.23451	2.41646	1.18089	1.75038	1.474	1.0785	1.12931	2.51536	2.16798	2.08639	2.83099	3.01739	2.27769	2.0728	1.61505	1.2312	0.925073	0.839906	0.638923
OTU_13	Bacteria(100);Firmicutes(100);Clostridia(99);Caldicoprobacterales(80);Caldicoprobacteraceae(80);Caldicoprobacter(80);	0	0	0	0	0.0102253	0.0034031	0	0	0	0	0	0	0.0102505	0.276253	0.734214	0.720825	2.8747	14.5363	17.0296	1.00499	0.286934	0.129671	0.0511928	0.0341122	0.156997	0.768521	1.61109	2.82349	5.61752	28.1201	28.5095	29.6485	2.62044	0.849597	0.129693	0.0648243	0.0375427	2.05189	4.69524	14.6467	29.0249	28.6983	13.3759	5.21733	2.02244	1.52244	0.583837	0.119585
OTU_4	Bacteria(100);Firmicutes(100);Clostridia(99);Lachnospirales(99);Lachnospiraceae(99);Lachnospiraceae_unclassified(99);	0	0	0	0	0	0.0034031	0.00341425	0	0	0.00340925	0	0	12.9087	11.5753	11.8806	9.40148	7.64766	4.09814	1.64186	0.109387	0.0239112	0.0136495	0.0716699	0.712946	4.49829	5.27718	4.84691	4.02526	3.21976	1.37646	1.7987	1.04096	0.0818889	0.0170602	0.0511945	0.535653	14.744	19.0065	20.5737	16.9757	11.1388	9.83131	11.1733	3.34961	3.28434	8.34955	6.72949	3.65245
OTU_11	Bacteria(100);Firmicutes(100);Clostridia(100);Lachnospirales(100);Lachnospiraceae(100);Lachnospiraceae_unclassified(100);	0	0	0	0	0	0	0	0.00681315	0	0.00340925	0	0	0.157174	0.0341052	0.0102449	0.00683247	0.0102424	0.870129	4.1166	20.0144	19.6618	17.9219	4.92133	1.96486	0.0136519	0	0.00341332	0.00341413	0	3.68536	1.98642	4.37201	13.0101	13.3581	6.66212	0.846128	0.259386	0.0921816	0.0956121	2.25728	7.87589	12.0339	15.2609	19.524	11.0808	3.13023	3.30158	2.75728
OTU_7	Bacteria(100);Bacteroidota(100);Bacteroidia(100);Bacteroidales(100);Dysgonomonadaceae(100);Fermentimonas(100);	0	0	0	0	0	0	0.00341425	0	0	0.00340925	0.0102393	0.0170672	0.369016	0.279663	0.242461	0.18106	0.153636	0.0921313	0.105816	10.5216	13.9026	13.223	11.7948	8.56899	0.105802	0.0648974	0.0443731	0.0375555	0.0306968	0.0136621	0.382266	1.04096	15.3576	16.7804	17.273	13.4562	0.283276	0.160464	0.0887827	0.068299	0.0477327	0.676137	5.93157	8.99717	8.16139	5.58457	4.90286	3.10578
OTU_15	Bacteria(100);Firmicutes(100);Clostridia(100);Caldicoprobacterales(100);Caldicoprobacteraceae(100);Caldicoprobacter(100);	0	0	0	0	0	0	0	0	0	0.00340925	0	0	6.00677	7.75212	7.03821	7.14335	5.74257	1.95864	1.76816	6.5803	6.15884	1.38884	0.150166	0.0716357	6.5802	7.17628	6.17128	5.26118	3.09356	0.959765	5.03089	6.68259	14.9618	12.0991	2.77133	0.562948	0.21843	0.279959	0.262933	0.170748	0.115922	0.0648818	0.443928	2.1443	6.28219	12.2239	6.17979	9.5531
OTU_18	Bacteria(100);Firmicutes(100);Limnochordia(100);Limnochordales(100);uncultured(100);uncultured_ge(100);	0	0	0	0	0.00340843	0	0.00341425	0.00340657	0	0.00340925	0	0	1.35306	1.50063	2.02165	2.69199	4.67054	6.54815	5.36251	4.89848	4.02733	4.0232	2.84973	2.27187	1.23891	1.60194	1.8705	2.42404	2.90255	3.40529	4.71347	1.66894	4.45271	4.10127	4.88737	3.33333	6.06826	6.32981	7.54994	7.51631	6.64166	5.25884	5.0403	6.74702	3.86754	3.71736	4.71849	5.68881
OTU_31	Bacteria(100);Firmicutes(100);Limnochordia(100);Limnochordales(100);uncultured(100);uncultured_ge(100);	0	0.00340762	0	0	0	0.0034031	0	0.00340657	0	0	0	0	2.38836	2.73865	3.21347	3.324	4.14817	3.94458	3.04478	3.58242	4.21178	4.1324	4.77458	5.33174	3.21843	3.98265	4.29054	5.0495	4.51243	2.85539	3.11273	1.03754	4.39812	4.79391	6.09556	6.05595	4.01706	4.60225	5.97917	5.28293	4.70167	3.74949	2.90944	3.89251	3.18202	2.81618	3.50644	3.32787
OTU_16	Bacteria(100);Firmicutes(100);Clostridia(100);Caldicoprobacterales(100);Caldicoprobacteraceae(100);Caldicoprobacter(100);	0	0	0	0	0	0	0	0	0	0	0	0	1.08996	2.60223	4.16624	4.3352	5.30557	15.1539	13.6742	0.194845	0.0375747	0.0204743	0.00682571	0.00341122	5.08191	6.58879	10.1614	11.3281	12.2276	11.4762	5.35513	5.91809	0.170602	0.0477685	0.0170648	0.0034118	0.221843	0.662342	0.590746	0.782024	0.65462	0.949324	0.645404	0.208284	0.0443368	0.0136542	0.0170713	0.0068334
OTU_1	Bacteria(100);Bacteroidota(100);Bacteroidia(100);Bacteroidales(100);Paludibacteraceae(100);uncultured(100);	0.893344	3.45873	5.17659	2.85012	1.02935	0.864387	1.56031	3.14768	5.82249	5.00818	4.22881	4.66275	3.21864	2.86484	2.63634	3.13269	2.25333	1.14311	0.921628	1.07336	0.433817	0.75755	0.651855	0.47416	8.16041	4.9766	4.01065	3.58826	2.34319	1.1203	0.716748	0.279863	0.388972	0.320732	0.197952	0.191061	4.93857	3.98429	3.07666	3.03931	1.8718	1.06543	0.901516	0.553146	0.446779	0.276498	0.198027	0.146918
OTU_12	Bacteria(100);Firmicutes(100);Limnochordia(100);MBA03(100);MBA03_fa(100);MBA03_ge(100);	0	0	0	0	0	0	0	0	0	0.00340925	0	0	1.84508	1.72914	1.38306	1.29817	1.23592	0.440183	0.604178	2.00656	3.09479	3.62054	4.82919	3.93314	0.774744	0.399631	0.276479	0.262888	0.13302	0.163946	2.82262	1.45734	7.05609	8.5881	6.82594	7.26714	1.33447	0.730625	0.563428	0.426869	0.293215	0.146838	0.495151	3.82422	6.48682	7.54054	9.5599	8.15225
OTU_6	Bacteria(100);Firmicutes(100);Limnochordia(92);M55-D21(84);M55-D21_fa(84);M55-D21_ge(84);	0.00340971	0	0	0	0	0.0034031	0	0	0	0	0	0	11.3028	4.88387	3.07687	1.7252	1.40662	0.754112	5.59462	6.21112	8.16396	7.71541	2.16034	1.86594	1.15017	0.126379	0.0511998	0.0648686	0.0443398	2.09031	1.70313	2.00341	3.52122	1.1055	0.720137	0.69942	4.40614	1.45784	0.331228	0.266366	0.146608	3.17921	7.87461	3.7491	1.95423	1.36883	1.0311	0.802925
OTU_2	Bacteria(100);Bacteroidota(100);Bacteroidia(100);Bacteroidales(100);Prolixibacteraceae(100);uncultured(100);	7.1979	7.39794	6.55178	7.99399	7.7201	5.75464	4.17904	2.46636	1.37964	1.01596	0.737227	0.532496	1.15488	1.13912	0.997166	1.5988	2.14066	2.12926	1.45412	0.919532	0.625107	0.426548	0.296918	0.242197	1.01706	0.898316	0.774823	1.47832	2.06351	1.74875	1.18434	0.365188	0.648287	0.382148	0.34471	0.232003	1.13311	1.03107	0.973194	1.27378	1.25469	1.52985	0.92542	0.587291	0.426316	0.303806	0.358496	0.249419
OTU_8	Bacteria(100);Chloroflexi(100);Anaerolineae(100);Anaerolineales(100);Anaerolineaceae(100);uncultured(100);	2.49591	2.40578	2.04402	1.83978	1.61219	1.48375	1.65933	1.31834	1.07571	1.17619	0.969316	0.969416	2.08084	3.19566	3.66083	4.00724	3.35609	2.10196	1.43023	0.888767	0.587532	0.522095	0.296918	0.249019	3.04437	4.13294	4.51582	3.5985	3.36983	1.58139	1.11949	0.65529	0.474273	0.378736	0.341297	0.279768	2.95904	3.46876	3.89961	2.96759	1.81384	1.11324	0.969813	0.734114	0.576379	0.395972	0.38581	0.276753
OTU_1797	Bacteria(100);Bacteroidota(100);Bacteroidia(100);Bacteroidales(100);Prolixibacteraceae(100);uncultured(99);	5.60897	5.59872	4.8763	6.1508	5.97498	4.16879	3.09331	1.84977	0.993751	0.784127	0.559746	0.450573	0.939625	0.825347	0.778609	1.21618	1.5705	1.48093	1.06841	0.669994	0.447481	0.327589	0.228661	0.214907	0.737201	0.669468	0.634877	1.17105	1.60306	1.30473	0.890815	0.266212	0.491333	0.290023	0.228669	0.180826	0.87372	0.754524	0.758067	1.00058	0.923969	1.17129	0.655648	0.413153	0.283074	0.2014	0.228755	0.177668
OTU_27	Bacteria(100);Cloacimonadota(100);Cloacimonadia(100);Cloacimonadales(100);Cloacimonadaceae(100);W5(100);	3.76432	3.29176	4.57601	3.88777	3.54477	4.99915	4.10052	4.39789	4.87655	4.66044	5.79542	5.41712	0.0990877	0.146653	0.167333	0.382618	0.829635	0.573261	0.406199	0.447802	0.259607	0.361713	0.146753	0.136449	0.177474	0.163951	0.153599	0.501878	0.794707	0.536239	0.416396	0.102389	0.320732	0.269551	0.143345	0.122825	0.232082	0.218505	0.204883	0.37223	0.439823	0.338069	0.307335	0.310718	0.283074	0.174091	0.187784	0.0922509
OTU_28	Bacteria(100);Cloacimonadota(100);Cloacimonadia(100);Cloacimonadales(100);Cloacimonadaceae(100);Candidatus_Cloacimonas(98);	3.51541	2.72269	3.65808	2.71359	2.4643	3.6209	2.86797	2.95691	3.25786	3.3922	4.62132	3.86742	0.505689	0.787831	0.973261	1.08295	1.28371	0.733638	0.515429	0.447802	0.300598	0.31394	0.126276	0.143271	1.07167	0.86416	0.826023	1.10959	0.995941	0.594303	0.41981	0.129693	0.252491	0.187662	0.0887372	0.136472	1.1843	1.17446	1.15759	1.0518	0.84896	0.539544	0.40295	0.344863	0.248968	0.119474	0.119499	0.102501
OTU_19	Bacteria(100);Bacteroidota(100);Bacteroidia(100);Bacteroidales(100);Paludibacteraceae(100);Paludibacter(100);	3.9314	5.14551	6.25491	7.20552	7.77123	5.77165	4.88579	3.38614	2.49291	2.05578	1.96252	1.86032	0	0	0	0.26305	0.437009	0.655156	0.583697	0.352089	0.24936	0.174032	0.0853213	0.0716357	0	0	0	0.208262	0.252396	0.249334	0.238916	0.146758	0.262727	0.136482	0.0716724	0.0580007	0	0.00341413	0.00341472	0.167333	0.368224	0.723945	0.471247	0.256086	0.146653	0.109234	0.081942	0.0615006
OTU_29	Bacteria(100);Acidobacteriota(100);Aminicenantia(99);Aminicenantales(99);Aminicenantales_fa(99);Aminicenantales_ge(99);	4.18031	4.21863	3.42604	3.11977	3.46297	3.05598	3.27427	3.14768	2.8788	3.18764	3.07519	3.12671	0.372433	0.39221	0.454188	0.696912	0.979857	0.788234	0.535909	0.468312	0.321093	0.31394	0.249138	0.191028	0.419795	0.416709	0.471038	0.833049	1.00276	0.730924	0.426636	0.365188	0.320732	0.197898	0.194539	0.160355	0.307167	0.310686	0.327813	0.464433	0.436413	0.549788	0.423439	0.320962	0.289895	0.197986	0.232169	0.126418
OTU_760	Bacteria(100);Firmicutes(100);Limnochordia(100);MBA03(98);MBA03_fa(98);MBA03_ge(98);	0	0	0	0	0	0	0	0	0	0	0	0	1.10022	0.119368	0.0546392	0.0375786	0.102424	0.102368	0.133124	0.365762	1.31853	2.46033	5.13293	8.26198	3.45734	0.485022	0.266239	0.29703	1.01299	0.409864	0.447114	0.204778	1.7299	3.51099	6.30717	9.77482	1.73379	0.252646	0.0717091	0.0546392	0.0409137	0.0512225	0.0853709	0.211698	0.272842	0.433521	0.768206	1.03526
OTU_47	Bacteria(100);Firmicutes(100);Clostridia(100);Peptostreptococcales-Tissierellales(100);Peptostreptococcales-Tissierellales_fa(100);Peptostreptococcales-Tissierellales_fa_unclassified(100);	0	0	0	0	0	0	0	0	0	0	0	0	0.546691	1.70185	3.0837	2.77057	1.31103	2.6684	3.08575	1.41177	0.666097	1.31036	1.27299	1.15982	1.49488	2.31923	3.89801	1.44759	1.61329	1.37988	1.3038	1.87031	0.651699	0.310495	0.515358	0.24565	0.303754	0.973028	1.67321	0.928867	0.623935	0.672722	0.730774	0.850207	0.859452	0.812425	1.25303	1.31543
OTU_52	Bacteria(100);Firmicutes(100);Clostridia(97);Lachnospirales(97);Defluviitaleaceae(88);Defluviitalea(88);	0	0	0	0	0	0	0	0	0	0	0	0	1.55124	0.757137	0.368815	0.163979	0.0716968	0.0136491	0.0989896	1.26137	0.874466	1.07149	0.457322	0.269487	2.99659	1.66342	0.860156	0.440423	0.184181	0.724093	1.32428	3.95904	1.28293	0.180838	0.266212	0.569771	2.4471	0.904746	0.60782	0.314175	0.139789	0.0443928	0.908346	2.25356	5.35793	5.25687	2.45485	1.73227
OTU_14	Bacteria(100);Desulfobacterota(100);Syntrophia(100);Syntrophales(100);Smithellaceae(100);Smithella(100);	3.66203	2.951	3.22812	3.65566	3.01987	2.53871	2.92601	3.03185	3.3569	3.48766	3.61787	3.57728	0.0170841	0.0170526	0.0204897	0.167395	0.266302	0.167201	0.0989896	0.116223	0.0649018	0.0716601	0.02389	0.0204673	0.0136519	0.0170783	0.0136533	0.211676	0.279682	0.170777	0.109219	0.180887	0.136482	0.0682408	0.0136519	0.0034118	0.0204778	0.0170707	0.0136589	0.167333	0.170474	0.122934	0.0717115	0.0580462	0.0545684	0.0614439	0.0443853	0.0136668
OTU_1524	Bacteria(100);Cloacimonadota(100);Cloacimonadia(100);Cloacimonadales(100);Cloacimonadaceae(100);Candidatus_Cloacimonas(100);	2.32883	1.84011	2.31701	1.90805	1.65309	2.21882	1.90174	1.94175	2.26753	2.14442	2.87382	2.44061	0.341682	0.535452	0.642011	0.765236	0.846705	0.477718	0.34817	0.293977	0.187874	0.197918	0.0819085	0.0682245	0.822526	0.570414	0.597331	0.734039	0.702616	0.348384	0.235503	0.0921502	0.160366	0.122833	0.0580205	0.0852951	0.754266	0.716968	0.72392	0.68982	0.569383	0.338069	0.242453	0.242428	0.126189	0.0785117	0.0580423	0.0546672
OTU_37	Bacteria(100);Bacteroidota(100);Bacteroidia(100);Bacteroidales(100);Dysgonomonadaceae(100);Proteiniphilum(100);	2.46863	3.26109	3.43286	2.60778	3.18348	6.69049	4.57168	1.53977	0.105863	0.0886404	0.150176	0.170672	0	0.00682105	0.0068299	0.293796	0.90816	0.624446	0.512015	0.461475	0.194705	0.242279	0.126276	0.119393	0.0136519	0.0170783	0.01024	0.484807	1.08121	0.850468	0.587051	0.153584	0.15013	0.16719	0.112628	0.156943	0	0.00341413	0.00341472	0.194652	0.289806	0.413195	0.355143	0.454126	0.341052	0.197986	0.208269	0.126418
OTU_33	Bacteria(100);Firmicutes(100);Clostridia(100);Clostridia_or(100);Hungateiclostridiaceae(100);HN-HF0106(100);	0	0	0	0	0	0	0	0	0	0	0	0	1.87925	2.08724	1.78602	1.58855	1.3759	0.429946	0.163845	0.0922951	0.0239112	0.0307115	3.26269	2.56524	3.17747	3.08775	2.1538	1.79583	1.08462	0.334722	0.0580225	0.0375427	0.00682408	0.153542	5.12628	2.61685	0.447099	0.433595	0.416596	0.269781	0.163655	0.0580522	0.0170742	0.00341448	0.00682105	0.00341355	0.00341425	0.0034167
OTU_43	Bacteria(100);Firmicutes(100);Clostridia(100);Lachnospirales(100);Lachnospiraceae(100);Lachnospiraceae_unclassified(100);	0	0	0	0	0	0	0	0	0	0	0	0	1.07971	0.552505	0.389304	0.215223	0.129737	0.324166	1.57701	0.806727	0.375747	1.09196	2.30368	0.764114	0.737201	0.375722	0.201386	0.126323	0.0511614	0.454266	3.84996	4.38567	1.97557	0.504982	0.177474	0.249062	1.15017	0.382383	0.211712	0.0990336	0.0306853	1.17129	3.16214	1.76187	1.296	1.43711	1.95978	1.35985
OTU_17	Bacteria(100);Bacteroidota(100);Bacteroidia(100);Bacteroidales(100);Rikenellaceae(100);DMER64(100);	1.21727	1.00525	0.791674	1.05472	1.19636	1.7628	2.47192	3.2635	5.05413	3.80813	3.495	3.17449	0.259678	0.245558	0.321005	0.334791	0.399454	0.348052	0.300382	0.28714	0.252775	0.290053	0.184294	0.184206	0.235495	0.181029	0.146773	0.232161	0.289914	0.262996	0.269634	0.0477816	0.303671	0.238843	0.167235	0.150119	0.208191	0.146808	0.129759	0.198067	0.214797	0.163912	0.187816	0.194626	0.201221	0.184332	0.174127	0.129835
OTU_32	Bacteria(100);Acidobacteriota(100);c5LKS83(100);c5LKS83_or(100);c5LKS83_fa(100);c5LKS83_ge(100);	4.30306	4.64118	3.83552	3.6659	2.41658	2.21201	2.45143	2.16658	1.48892	1.39779	1.37547	0.88408	0.00683364	0.00682105	0.0102449	0.198142	0.399454	0.283218	0.2287	0.112805	0.109308	0.0989592	0.0477799	0.0511683	0.0136519	0.0170783	0.0170666	0.276545	0.515024	0.324476	0.215024	0.167235	0.0989491	0.0648287	0.0341297	0.0272944	0.0204778	0.0102424	0.0136589	0.187822	0.225026	0.146838	0.136593	0.0887766	0.0613894	0.0477897	0.0477995	0.0375837
OTU_20	Bacteria(100);Spirochaetota(99);Spirochaetia(99);Spirochaetales(99);Spirochaetaceae(99);Sphaerochaeta(97);	0.00681942	0.0136305	0.0136495	0.0238932	0.0511265	0.034031	0.040971	0.0442855	0.0409794	0.0306832	0.0341309	0.0341344	1.951	1.68821	2.0797	1.66029	1.84705	0.873541	0.406199	0.382854	0.181042	0.0784849	0.0580185	0.208085	2.62116	2.13478	2.20842	1.92557	1.46321	0.635289	0.317417	0.122867	0.0955371	0.0955371	0.0614334	0.0614125	2.21843	1.92557	1.68687	1.76553	1.23764	0.611255	0.320994	0.191211	0.0954947	0.0443762	0.0751135	0.0888342
OTU_35	Bacteria(100);Firmicutes(100);Clostridia(97);Lachnospirales(97);Lachnospiraceae(97);Lachnospiraceae_unclassified(97);	0	0	0	0	0	0	0	0	0	0	0	0	0.00341682	0.00341052	0.0102449	0.00683247	0.0204848	0.286631	1.3961	1.86299	2.84202	2.45692	4.62442	1.01654	0	0	0	0	0.00341076	0.0136621	0.621182	2.06826	1.03726	0.33438	0.0682594	0.0648243	0	0.228747	0.18098	0.198067	0.255711	1.31471	2.16842	2.32185	2.19638	2.30756	0.413124	0.413421
OTU_46	Bacteria(100);Firmicutes(100);Limnochordia(100);uncultured(100);uncultured_fa(100);uncultured_ge(100);	0	0	0	0	0	0	0	0	0	0	0	0	0.201592	0.139832	0.225387	0.532932	0.904746	1.05098	1.23908	2.40651	2.30914	1.4878	1.23545	1.6408	0.119454	0.0307409	0.0341332	0.143394	0.508203	0.679691	1.43691	1.38225	1.70943	2.04381	2.01024	1.71614	0.150171	0.075111	0.047806	0.0648841	0.221616	0.372217	0.580522	0.66241	0.572968	0.686124	0.863806	0.765341
OTU_30	Bacteria(100);Chloroflexi(100);Anaerolineae(100);SJA-15(100);SJA-15_fa(100);SJA-15_ge(100);	1.10134	1.10066	2.98243	1.2561	1.64286	1.14344	1.28034	1.75779	2.04214	3.09219	1.92839	3.99031	0.0956709	0.0954947	0.0751289	0.140066	0.249232	0.252508	0.143364	0.146988	0.133219	0.31394	0.232074	0.163739	0.16041	0.129795	0.0716797	0.170707	0.40588	0.266412	0.153589	1.40614	0.20131	0.133069	0.0887372	0.0580007	0.0443686	0.0887675	0.047806	0.109278	0.146608	0.177571	0.116104	0.119507	0.109137	0.0853388	0.0853563	0.0717507
OTU_36	Bacteria(100);Spirochaetota(98);Spirochaetia(98);Spirochaetales(98);Spirochaetaceae(98);Sphaerochaeta(93);	0.00340971	0	0	0.00341332	0.0102253	0.0136124	0.0443853	0.0919775	0.201482	0.177281	0.201372	0.0887493	2.15943	1.75301	1.83724	1.58513	1.95971	0.917901	0.402785	0.334997	0.218617	0.116021	0.0443671	0.0477571	1.77474	1.29112	1.42677	1.06521	0.869743	0.392786	0.160415	0.0750853	0.0682408	0.0614167	0.0409556	0.0545889	2.48805	1.83339	1.42394	1.67333	1.12172	0.6215	0.31075	0.194626	0.0818526	0.0341355	0.068285	0.102501
OTU_45	Bacteria(100);Bacteroidota(100);Bacteroidia(100);Bacteroidales(100);Dysgonomonadaceae(100);Dysgonomonadaceae_unclassified(100);	0.0136388	0.0306686	0.0170619	0.0170666	0.0204506	0.0408372	0.0580423	0.163516	0.464433	1.033	3.47793	5.85063	0.587693	0.467242	0.464433	0.529516	0.344828	0.184263	0.139951	0.793054	1.01793	1.87681	0.918057	0.825516	0.300341	0.15712	0.133119	0.126323	0.0818582	0.0307398	0.0238916	0.16041	0.603931	3.00601	2.83959	1.54555	0.187713	0.102424	0.0921974	0.0819588	0.0306853	0.0239038	0.0512225	0.0785331	0.109137	0.0580304	0.0443853	0.0307503
OTU_10	Bacteria(100);Bacteroidota(100);Bacteroidia(100);Bacteroidales(100);Bacteroidaceae(100);Bacteroides(100);	1.265	2.19791	1.39567	3.34847	1.99734	1.82406	1.07549	2.28241	4.19697	0.821628	1.59391	1.33807	0.00683364	0.00682105	0	0.153731	0.437009	0.344639	0.201393	0.160662	0.153715	0.139908	0.0614314	0.0409347	0.00682594	0	0	0.146808	0.354719	0.198101	0.136523	0.153584	0.105773	0.126245	0.0750853	0.034118	0	0	0.00341472	0.0853738	0.225026	0.177571	0.102445	0.0614607	0.0409263	0.0341355	0.0238998	0.0136668
OTU_44	Bacteria(100);Patescibacteria(100);ABY1(100);Candidatus_Falkowbacteria(100);Candidatus_Falkowbacteria_fa(100);Candidatus_Falkowbacteria_ge(100);	1.71508	1.40735	2.15322	1.83295	1.48948	1.92275	1.80955	2.27559	2.68074	2.37624	2.59736	1.90128	0	0	0	0.0683247	0.136565	0.177438	0.102403	0.116223	0.0956447	0.0818973	0.00341285	0	0	0	0	0.15705	0.214878	0.181023	0.136523	0.262799	0.156954	0.0136482	0.00341297	0	0	0	0	0.0819588	0.126151	0.122934	0.0887857	0.0273159	0.0443368	0.0238949	0.0068285	0
OTU_21	Bacteria(100);Bacteroidota(100);Bacteroidia(100);Bacteroidales(100);Bacteroidetes_vadinHA17(100);Bacteroidetes_vadinHA17_ge(100);	1.97081	2.39896	1.98601	2.00362	2.0212	1.84788	1.74127	1.80889	1.62552	1.88872	1.86354	1.7272	0.00683364	0.00682105	0.00341495	0.146898	0.279959	0.293455	0.167258	0.0888767	0.0751494	0.0648354	0.0409542	0.0272898	0.00682594	0.00341565	0.00341332	0.19802	0.368362	0.297151	0.13311	0.133106	0.116009	0.0443565	0.0341297	0.0204708	0.00682594	0.00341413	0.00682943	0.109278	0.115922	0.174157	0.0717115	0.0478028	0.0375158	0.0512033	0.040971	0.0136668
OTU_40	Bacteria(100);Actinobacteriota(100);Actinobacteria(100);Micrococcales(98);Bogoriellaceae(88);Georgenia(88);	1.31956	1.40053	1.28988	1.37557	1.45199	1.51097	1.61494	1.64878	1.4855	1.84781	1.68606	1.64869	0.0888373	0.0920842	0.167333	0.174228	0.303858	0.310517	0.150191	0.174335	0.140051	0.21498	0.197945	0.177384	0.156997	0.143457	0.157013	0.252646	0.351308	0.249334	0.17748	0.706485	0.133069	0.0989491	0.146758	0.119413	0.0716724	0.133151	0.112686	0.150258	0.122741	0.163912	0.160497	0.12975	0.122779	0.119474	0.177541	0.119585
OTU_2391	Bacteria(100);Firmicutes(96);Limnochordia(82);Limnochordia_unclassified(82);Limnochordia_unclassified(82);Limnochordia_unclassified(82);	0	0	0	0	0	0	0	0	0	0	0	0	3.29723	1.47676	0.877642	0.495354	0.416524	0.208149	1.69648	0.704177	0.700256	0.774612	0.194533	0.180795	0.317406	0.0307409	0.0204799	0.0238989	0.013643	0.92561	0.7304	0.668942	1.14303	0.38556	0.242321	0.194473	1.26621	0.402868	0.105856	0.0887887	0.0375043	1.09275	2.59869	1.22239	0.682105	0.454002	0.358496	0.232336
OTU_53	Bacteria(100);Firmicutes(100);Clostridia(100);Peptostreptococcales-Tissierellales(100);Sedimentibacteraceae(100);Sedimentibacter(100);	0.514866	0.41573	0.354888	0.296959	0.293125	0.238217	0.235583	0.194175	0.129768	0.13637	0.102393	0.0921628	1.16172	1.63364	1.49916	1.76619	1.3042	0.569849	0.252594	0.273467	0.0478224	0.0204743	0.00341285	0.0136449	1.11604	1.48239	1.33461	1.352	1.14943	0.416695	0.208198	0.0955631	0.0477685	0.0307083	0.0102389	0.017059	1.00683	1.01741	1.06198	0.778609	0.511422	0.245868	0.116104	0.0409738	0.0238737	0.0068271	0.0068285	0
OTU_100	Bacteria(100);Firmicutes(100);Clostridia(100);Oscillospirales(99);Oscillospirales_unclassified(99);Oscillospirales_unclassified(99);	0	0	0	0	0	0	0	0	0	0	0	0	0.895206	1.33352	1.16791	1.28792	1.22567	1.28984	1.34831	0.420455	0.153715	0.392425	0.0443671	0.0238786	0.68942	0.888069	0.72021	0.556504	0.453631	1.03149	1.94546	0.846416	0.136482	0.133069	0.313993	0.0545889	0.501706	0.737453	1.03466	1.01424	0.838732	0.51564	0.218549	0.26633	0.596842	0.296979	0.0170713	0.0512505
OTU_24	Bacteria(100);Bacteroidota(100);Bacteroidia(100);Bacteroidales(100);Prevotellaceae(100);Prevotella(99);	0.579651	0.684932	0.7439	0.535891	0.841883	3.0764	3.13428	2.6946	1.54697	2.71717	1.54271	1.65893	0	0	0	0.0375786	0.184363	0.163789	0.116057	0.0888767	0.0409906	0.0307115	0.0136514	0.0102337	0	0	0	0.0614544	0.228521	0.201516	0.157002	0.0511945	0.105773	0.0238843	0.0102389	0.0102354	0	0	0	0.0170748	0.0613706	0.0682967	0.0648818	0.0853621	0.0511579	0.030722	0.0238998	0
OTU_83	Bacteria(100);Firmicutes(100);Clostridia(100);Peptostreptococcales-Tissierellales(100);Peptostreptococcales-Tissierellales_fa(100);Tepidimicrobium(99);	0	0	0	0	0	0	0	0	0	0	0	0	0	0.0170526	0.0956186	0.324542	0.167293	0.699515	0.979656	0.816982	0.0956447	0.00682477	0.00341285	0.00682245	0.0102389	0.181029	0.450558	0.310686	0.419523	0.973427	0.849858	2.17065	0.300259	0.272963	0.156997	0.0989423	0.00682594	0.194606	0.891241	0.659085	0.58984	0.501981	0.846879	1.2975	1.04362	1.65216	2.07586	2.22086
OTU_97	Bacteria(100);Firmicutes(100);Clostridia(99);Caldicoprobacterales(95);Caldicoprobacteraceae(95);Caldicoprobacter(95);	0	0	0	0	0	0	0	0	0	0	0	0	0.690197	4.30408	3.21347	2.06682	1.56367	1.2523	0.938695	0.0273467	0.0170794	0.0136495	0.00682571	0.00682245	0.156997	0.307409	0.290132	0.286787	0.231932	0.245918	0.204785	0.249147	0.0784769	0.0307083	0.00682594	0.00682361	0.0887372	0.846705	0.928803	0.966431	0.770542	0.50881	0.218549	0.0307304	0.00682105	0.00341355	0.0068285	0
OTU_576	Bacteria(100);Firmicutes(99);Clostridia(99);Lachnospirales(99);Lachnospiraceae(99);Lachnospiraceae_unclassified(99);	0	0	0	0	0	0	0	0	0	0	0	0	0.0136673	0.0272842	0.068299	0.0785734	0.0853534	0.238859	0.976242	1.37417	2.08027	1.67548	3.38896	0.750469	0.00682594	0.0136626	0.0136533	0.0136565	0.0238753	0.0170777	0.450527	1.53584	0.767708	0.214958	0.0511945	0.0580007	0.0102389	0.0887675	0.170736	0.0580542	0.0443232	0.116104	1.02445	1.33165	1.37785	1.55999	0.218512	0.293836
OTU_58	Bacteria(100);Firmicutes(100);Clostridia(100);Clostridia_or(97);Hungateiclostridiaceae(97);Hungateiclostridiaceae_unclassified(97);	0	0	0	0	0	0	0	0	0	0	0	0	0.0136673	0.0409263	0.068299	0.0717409	0.0682827	0.088719	0.0887493	1.70233	1.62938	1.12268	0.0853213	0.102337	0.303754	0.437203	0.518824	0.757938	0.832225	0.713847	0.430049	1.44369	0.119421	0.102361	0.112628	0.0989423	0.136519	0.232161	0.146833	0.249291	0.143198	0.447343	0.232209	0.658995	0.600252	2.468	1.98709	0.509088
OTU_113	Bacteria(100);Firmicutes(100);Clostridia(100);Clostridia_or(99);Hungateiclostridiaceae(99);Hungateiclostridiaceae_unclassified(99);	0	0	0	0	0	0	0	0	0	0	0	0	0.683364	0.5184	0.392719	0.218639	0.129737	0.0409472	0.00682687	0.00341834	0.211785	2.16345	4.17733	3.06669	0.566553	0.348396	0.133119	0.0682827	0.0238753	0.00341553	0.00341309	0.0102389	0.0102361	0.232019	0.423208	0.706244	0.447099	0.317515	0.12293	0.0375645	0.0136379	0.00341483	0.119519	0.710213	0.784421	0.467657	0.710164	0.867842
OTU_25	Bacteria(100);Planctomycetota(100);Phycisphaerae(100);MSBL9(100);SG8-4(100);SG8-4_ge(100);	1.756	1.88782	1.597	1.58378	1.51334	0.993704	1.055	1.06966	0.737629	0.736397	0.610942	0.638312	0.0273345	0.0170526	0.0170748	0.0888221	0.177535	0.228622	0.187739	0.112805	0.0853971	0.0784849	0.0443671	0.0511683	0.0273038	0.0375722	0.0204799	0.0921816	0.167127	0.174192	0.146763	0.201365	0.116009	0.0955371	0.0682594	0.0238826	0.0204778	0.0136565	0.0170736	0.0648841	0.0613706	0.146838	0.081956	0.0614607	0.0443368	0.0375491	0.027314	0.0307503
OTU_129	Bacteria(100);Firmicutes(100);Limnochordia(100);Limnochordales(100);uncultured(100);uncultured_ge(100);	0	0	0	0	0	0	0	0	0	0	0	0	0.0307514	0.0579789	0.102449	0.198142	0.382383	0.747287	0.733889	0.813564	0.686593	0.668828	0.689396	0.92103	0.0580205	0.07856	0.139946	0.300444	0.375183	0.440604	0.720161	0.262799	0.470861	0.423093	0.481229	0.641419	0.0750853	0.146808	0.317569	0.474678	0.675077	0.990302	0.549788	0.669239	0.504758	0.532514	0.751135	0.789258
OTU_845	Bacteria(100);Desulfobacterota(100);Syntrophia(100);Syntrophales(100);Smithellaceae(100);Smithella(100);	1.40821	1.0734	1.20798	1.36191	1.15546	0.939255	1.1267	1.03219	1.22597	1.28188	1.33452	1.35513	0.00683364	0.00682105	0.0102449	0.0683247	0.0887675	0.0580086	0.0443747	0.0341834	0.030743	0.0238867	0.00682571	0.00682245	0.0102389	0.010247	0.01024	0.075111	0.105733	0.0546485	0.0341309	0.0580205	0.0477685	0.0272963	0.00341297	0.0034118	0.0102389	0.00682827	0.00682943	0.0580542	0.0681896	0.040978	0.0239038	0.0239014	0.0136421	0.0204813	0.0102428	0.0034167
OTU_121	Bacteria(100);Firmicutes(100);Clostridia(100);Christensenellales(100);Christensenellaceae(100);Christensenellaceae_R-7_group(100);	0	0	0	0	0	0	0	0	0	0	0	0	1.47265	1.80758	1.40013	1.26059	0.730625	0.214973	0.0921628	0.04102	0.0204953	0.0136495	0.00682571	0.00341122	1.38908	1.82396	1.55306	1.05155	0.678741	0.228841	0.126284	0.0273038	0.0272963	0.0102361	0.0136519	0.0102354	0.361775	0.35507	0.317569	0.218557	0.115922	0.0478077	0.020489	0.0102435	0.00682105	0	0.00341425	0.0034167
OTU_61	Bacteria(100);Firmicutes(100);Clostridia(100);Peptostreptococcales-Tissierellales(100);Peptostreptococcales-Tissierellales_fa(100);Tissierella(92);	0	0	0	0	0	0	0	0	0	0	0	0	1.12072	1.05044	0.461018	0.256218	0.0990099	0.0204736	0.00682687	0.010255	0.00341588	0.0102372	0.0102386	0.0443459	1.16041	1.81713	1.48138	1.2325	0.552543	0.0922194	0.0136523	0.0102389	0	0.0443565	0.0614334	0.0784715	1.23208	1.23592	1.13369	0.512243	0.19434	0.0546373	0.0136593	0.00682897	0.0238737	0.0273084	0.0716993	0.112751
OTU_81	Bacteria(100);Firmicutes(100);Clostridia(100);Peptostreptococcales-Tissierellales(100);Peptostreptococcales-Tissierellales_fa(100);Tepidimicrobium(99);	0	0	0	0	0	0	0	0	0	0	0	0	0.07517	0.32741	0.737629	0.847226	0.617958	0.552788	0.286729	0.0649484	0.0136635	0.0307115	0.16723	0.0648132	0.317406	0.505516	0.904529	0.368727	0.893618	0.437188	0.327656	0.225256	0.0511806	0.0272963	0.0341297	0.0852951	0.627986	0.846705	1.65272	0.560052	0.467099	0.628329	0.283431	0.276573	0.269431	0.174091	0.150227	0.119585
OTU_85	Bacteria(100);Firmicutes(100);Clostridia(100);Peptostreptococcales-Tissierellales(100);Peptostreptococcales-Tissierellales_fa(100);Tissierella(100);	0	0	0	0	0	0	0	0	0	0	0	0	0.587693	0.702568	0.730799	0.713993	0.508706	0.576674	0.33793	0.030765	0.0170794	0.00341239	0.02389	0.0886918	0.853242	0.949551	0.74069	0.467736	0.463863	0.300567	0.624595	0.211604	0.0716528	0.0443565	0.0375427	0.0921187	1.11945	1.29396	0.78197	0.457603	0.272758	0.177571	0.208305	0.0819476	0.0272842	0.0409626	0.0716993	0.0717507
OTU_9	Bacteria(100);Cloacimonadota(100);Cloacimonadia(100);Cloacimonadales(100);Cloacimonadaceae(100);Candidatus_Cloacimonas(97);	1.11157	0.797383	0.853097	0.658771	0.477181	0.72486	0.59408	0.613183	0.771779	0.784127	1.08536	0.952348	0.116172	0.136421	0.215142	0.245969	0.269717	0.146728	0.0955762	0.119642	0.0512383	0.0682477	0.0273028	0.0272898	0.228669	0.167367	0.163839	0.228747	0.184181	0.0990505	0.0614355	0.0341297	0.0477685	0.0272963	0.0238908	0.0272944	0.221843	0.201434	0.177565	0.269781	0.177293	0.0887857	0.0853709	0.0648752	0.0443368	0.0341355	0.0238998	0.0136668
OTU_67	Bacteria(100);Caldisericota(100);Caldisericia(100);Caldisericales(100);TTA-B1(100);TTA-B1_ge(100);	0.780824	0.926872	0.853097	0.552958	0.814615	0.748681	0.81942	0.609777	0.563467	0.807991	0.651899	0.791917	0.07517	0.0818526	0.0956186	0.170812	0.242404	0.279806	0.204806	0.116223	0.0990606	0.150145	0.0853213	0.092103	0.0887372	0.0717287	0.105813	0.170707	0.276271	0.25275	0.184307	0.150171	0.109185	0.0716528	0.0887372	0.0921187	0.0580205	0.0614544	0.0512208	0.109278	0.136379	0.191231	0.129764	0.109263	0.0886736	0.0785117	0.0648708	0.0546672
OTU_57	Bacteria(100);Bacteroidota(100);Bacteroidia(100);Bacteroidales(100);Paludibacteraceae(100);Paludibacter(100);	1.50027	0.7156	0.706364	0.826023	1.08388	0.826953	0.655536	0.783512	0.928867	1.15233	1.80552	1.12643	0	0	0	0.0341623	0.075111	0.0921313	0.0853359	0.0546934	0.0273271	0.0170619	0.00682571	0.00682245	0	0	0	0.0341413	0.0477506	0.0444019	0.040957	0.0204778	0.0545926	0.0136482	0.00341297	0.0034118	0	0	0	0.0204897	0.0579611	0.10586	0.0546373	0.0478028	0.0341052	0.0238949	0.013657	0.0136668
OTU_105	Bacteria(100);Firmicutes(100);Thermoanaerobacteria(94);Thermoanaerobacterales(94);SRB2(94);SRB2_ge(94);	0	0	0	0	0	0	0	0	0	0	0	0	0.0580859	0.221684	0.392719	0.81648	0.9662	0.467481	0.525669	0.543515	0.34842	0.269579	0.102386	0.126215	0.191126	0.546504	0.576851	0.785251	0.948191	0.467928	0.399331	0.259386	0.16719	0.105773	0.170648	0.136472	0.389078	0.467736	0.655626	0.553222	0.347767	0.300505	0.160497	0.170724	0.190989	0.126301	0.0990133	0.0478338
OTU_42	Bacteria(100);Firmicutes(100);Clostridia(100);Lachnospirales(100);Lachnospiraceae(100);Lachnospiraceae_unclassified(100);	0.300055	1.0291	0.552807	0.511998	0.725996	1.16046	1.76175	1.06285	1.61527	1.33302	0.665552	0.689514	0.0102505	0.0238737	0.0136598	0.044411	0.112666	0.136491	0.0853359	0.0239284	0.0239112	0.0307115	0.00341285	0.00341122	0.0136519	0.0170783	0.01024	0.0443837	0.139841	0.109297	0.0989795	0.0273038	0.0853009	0.0511806	0.0170648	0.0034118	0.00682594	0.00682827	0.0102442	0.0204897	0.0477327	0.0648818	0.0580522	0.0751187	0.071621	0.068271	0.0580423	0.0273336
OTU_54	Bacteria(100);Bacteroidota(100);Bacteroidia(100);Sphingobacteriales(100);Lentimicrobiaceae(100);Lentimicrobium(100);	0.808101	0.708785	0.723426	0.614397	0.715771	0.7691	1.03452	1.06285	1.26695	1.12164	1.29356	1.22201	0.00341682	0.00341052	0.00341495	0.0375786	0.0819392	0.0853068	0.0819224	0.0922951	0.0683177	0.0716601	0.0511928	0.0443459	0	0.00341565	0.00341332	0.0375555	0.0716259	0.0614796	0.0546094	0.0273038	0.0716528	0.0511806	0.0307167	0.0375299	0.0102389	0.00341413	0.00341472	0.0239047	0.0545517	0.0580522	0.061467	0.0614607	0.0477473	0.0580304	0.0341425	0.0170835
OTU_79	Bacteria(100);Firmicutes(99);Limnochordia(96);Limnochordales(96);Limnochordaceae(96);Limnochordaceae_ge(96);	0	0	0	0	0	0	0	0	0	0	0	0	0.0444186	0.0545684	0.0853738	0.293796	0.39604	0.644919	0.77485	0.570862	0.485056	0.450435	0.320808	0.320655	0.0341297	0.0409878	0.0785063	0.228747	0.433166	0.41328	0.651899	0.174061	0.38556	0.382148	0.412969	0.32071	0.136519	0.15705	0.334642	0.566882	0.531879	0.624915	0.467832	0.525831	0.381979	0.300393	0.338011	0.293836
OTU_68	Bacteria(100);Firmicutes(100);Thermovenabulia(100);Thermovenabulales(100);Thermovenabulales_fa(100);Tepidanaerobacter(100);	0	0	0	0	0	0	0	0	0	0	0	0	0.362183	0.511579	0.512243	0.679831	0.522363	0.259333	0.157018	0.10255	0.0614859	0.0818973	0.160404	0.238786	0.774744	1.04519	0.911356	0.874018	0.890208	0.327891	0.163828	0.0648464	0.129657	0.119421	0.221843	0.266121	0.375427	0.464322	0.614649	0.361985	0.19434	0.19806	0.116104	0.0751187	0.0989052	0.122888	0.27314	0.314336
OTU_63	Bacteria(100);Proteobacteria(100);Gammaproteobacteria(100);Burkholderiales(100);Alcaligenaceae(100);Oligella(82);	0	0.00340762	0	0	0	0	0	0	0	0	0	0	0.533024	0.719621	0.604446	0.778901	0.648686	0.436771	0.242354	0.14357	0.0922289	0.0853097	0.0648442	0.0750469	0.491468	0.990539	0.986449	0.9662	1.30973	0.857299	0.604116	0.12628	0.208134	0.139894	0.197952	0.184237	0.167235	0.184363	0.204883	0.174162	0.0988749	0.0751263	0.0443928	0.0341448	0.0272842	0.0136542	0.0238998	0.0136668
OTU_22	Bacteria(100);Bacteroidota(100);Bacteroidia(100);Bacteroidales(100);Bacteroidetes_vadinHA17(100);Bacteroidetes_vadinHA17_ge(100);	1.07747	1.12451	0.798499	0.89429	0.855517	0.646588	0.617979	0.524613	0.420039	0.460248	0.382266	0.354997	0.119589	0.0989052	0.0887887	0.198142	0.232161	0.194499	0.129711	0.12306	0.0478224	0.0409486	0.02389	0.0204673	0.0887372	0.0888069	0.0819197	0.177535	0.221699	0.16053	0.102393	0.0819113	0.0648287	0.0307083	0.0307167	0.0204708	0.0716724	0.0580403	0.0648796	0.129768	0.102284	0.122934	0.0922005	0.0375593	0.0409263	0.0341355	0.027314	0.0205002
OTU_65	Bacteria(100);Bacteroidota(100);Bacteroidia(100);Bacteroidales(100);Bacteroidales_unclassified(100);Bacteroidales_unclassified(100);	0.849018	0.494105	0.109196	0.84309	1.80647	0.38455	0.761378	1.07988	0.959601	0.330697	0.969316	1.26638	0	0	0	0.0170812	0.150222	0.177438	0.10923	0.0786217	0.05807	0.0409486	0.0136514	0.0136449	0	0	0	0.0204848	0.0955012	0.12979	0.0853271	0.0819113	0.0341204	0.0375324	0.0273038	0.00682361	0	0	0.00341472	0.0204897	0.0750085	0.10586	0.0648818	0.0204869	0.0170526	0.0204813	0.0068285	0.0068334
OTU_133	Bacteria(100);Bacteroidota(100);Bacteroidia(100);Bacteroidales(100);Dysgonomonadaceae(100);Proteiniphilum(98);	0	0	0	0	0	0	0	0	0	0	0	0	0.0341682	0.0306947	0.0273196	0.0204974	0.0136565	0.0102368	0.0136537	0.420455	0.737831	0.771199	1.20474	1.71585	0.0136519	0.0170783	0.0204799	0.0102424	0.013643	0.00683107	0.0443701	0.0682594	0.515218	0.777945	0.78157	1.23849	0.0238908	0.0204848	0.0204883	0.0136598	0.0102284	0.11269	0.232209	0.276573	0.320589	0.430108	0.713578	0.64234
OTU_56	Bacteria(100);Bacteroidota(100);Bacteroidia(100);Bacteroidales(100);Paludibacteraceae(99);Paludibacteraceae_unclassified(99);	0	0	0	0	0	0	0	0	0	0	0	0	0.854204	0.886736	0.840078	0.60809	0.372141	0.197912	0.105816	0.0444384	0.0239112	0.0136495	0	0.00682245	1.06826	0.563582	0.471038	0.399454	0.218288	0.109297	0.0546094	0.0204778	0.00682408	0.00341204	0	0	1.36519	1.0618	0.618064	0.392719	0.153427	0.0512225	0.0239038	0.0170724	0.00682105	0.00341355	0	0
OTU_93	Bacteria(100);Firmicutes(100);Clostridia(100);Caldicoprobacterales(98);Caldicoprobacteraceae(98);Caldicoprobacter(98);	0	0	0	0	0	0	0	0	0	0	0	0	0.584276	0.968589	0.836663	0.737907	0.573575	0.167201	0.0307209	0.010255	0.0204953	0.0272991	0.0170643	0.00341122	0.880546	1.48581	1.37898	1.40662	0.931137	0.32106	0.0307178	0.0102389	0	0	0	0	0.00341297	0.0170707	0.0102442	0.0068299	0	0	0	0	0	0	0	0
OTU_26	Bacteria(100);Proteobacteria(100);Gammaproteobacteria(100);Burkholderiales(100);Chitinibacteraceae(100);Formivibrio(99);	0.207992	0.688339	0.494796	0.604157	0.395378	0.7691	1.87784	1.27406	1.42745	0.913678	0.569985	1.03768	0	0	0	0	0.00682827	0.00682454	0.00341344	0	0.00341588	0.00341239	0	0	0	0	0	0	0.00341076	0	0.00341309	0.00682594	0.0272963	0.00341204	0.00341297	0	0	0	0	0.00341495	0	0	0.00341483	0	0	0	0	0
OTU_76	Bacteria(100);Firmicutes(100);Clostridia(98);Clostridia_or(98);Hungateiclostridiaceae(98);Hungateiclostridiaceae_unclassified(98);	0	0	0	0	0	0	0	0	0	0	0	0	0.126422	0.303537	0.392719	0.512435	0.344828	0.48113	0.65538	0.249539	0.0956447	0.0375363	0.00341285	0.00341122	0.197952	0.249342	0.327679	0.324343	0.416112	0.184439	0.662139	0.453925	0.129657	0.092125	0.0204778	0.017059	0.522184	0.614544	0.758067	0.471263	0.300034	0.239038	0.184401	0.126336	0.122779	0.0546168	0.040971	0.0375837
OTU_73	Bacteria(100);Bacteroidota(100);Bacteroidia(100);Bacteroidales(99);Marinilabiliaceae(90);Marinilabiliaceae_unclassified(90);	0.0136388	0.00681524	0.0784849	0.634877	0.875967	1.03794	1.0311	1.3967	0.68982	0.865948	1.48128	1.02062	0	0	0	0.0102487	0.0307272	0.0511841	0.054615	0.0376017	0.0239112	0.0238867	0.00682571	0.00682245	0	0	0	0.0136565	0.0341076	0.0375709	0.0375439	0.0273038	0.0443565	0.0136482	0.00341297	0.00682361	0	0	0	0.0068299	0.0204569	0.0341483	0.0273187	0.0136579	0.0170526	0.0068271	0.0068285	0.0034167
OTU_80	Bacteria(100);Firmicutes(100);D8A-2(100);D8A-2_or(100);D8A-2_fa(100);D8A-2_ge(100);	0	0	0	0	0	0	0	0	0	0	0	0	0.256261	0.426316	0.409794	0.334791	0.238989	0.0853068	0.023894	0	0	0	0	0	0.8157	1.07935	1.06837	0.979857	0.641222	0.208348	0.0443701	0.0204778	0	0.00341204	0	0	0.604096	0.740867	0.740994	0.495168	0.252301	0.102445	0.0546373	0.0170724	0.00682105	0.00341355	0	0
OTU_155	Bacteria(100);Firmicutes(100);Clostridia(100);Christensenellales(100);Christensenellaceae(100);Christensenellaceae_R-7_group(100);	0	0	0	0	0	0	0	0	0	0	0	0	0.420269	0.549095	0.570297	0.683247	0.6521	0.30028	0.180912	0.10255	0.0546541	0.0409486	0.0307157	0.0204673	0.549488	0.70704	0.713384	0.771594	0.76401	0.262996	0.136523	0.0375427	0.0409445	0.0307083	0.0273038	0.0204708	0.303754	0.307272	0.389278	0.269781	0.177293	0.0682967	0.0648818	0.0341448	0.0238737	0.0102407	0.0170713	0.0068334
OTU_122	Bacteria(100);Firmicutes(100);Clostridia(99);Peptococcales(99);Peptococcaceae(99);Peptococcaceae_unclassified(99);	0	0	0	0	0	0	0	0	0	0	0	0	0.102505	0.0750315	0.071714	0.0512435	0.351656	0.160377	0.0648553	0.2051	0.126388	0.167207	0.484625	0.620843	0.139932	0.153704	0.119466	0.13998	0.347897	0.133206	0.0921533	0.180887	0.191074	0.21837	0.447099	0.556124	0.232082	0.19802	0.201468	0.437114	0.306853	0.167327	0.20489	0.249257	0.283074	0.290152	0.498481	0.765341
OTU_348	Bacteria(100);Firmicutes(100);Clostridia(100);Peptostreptococcales-Tissierellales(100);Peptostreptococcales-Tissierellales_fa(100);Tepidimicrobium(94);	0	0	0	0	0	0	0	0	0	0	0	0	0.218676	0.225095	0.655671	0.327958	0.273131	0.143315	0.170672	0.160662	0.218617	0.21498	0.279854	0.27972	0.320819	0.232264	0.382292	0.225333	0.262628	0.105882	0.255981	0.614334	0.208134	0.460625	0.174061	0.375299	0.300341	0.266302	0.42001	0.150258	0.0920559	0.116104	0.0751263	0.09902	0.115958	0.112647	0.201441	0.164002
OTU_173	Bacteria(100);Firmicutes(100);Clostridia(99);Lachnospirales(99);Lachnospiraceae(99);Lachnospiraceae_unclassified(99);	0	0	0	0	0	0	0	0	0	0	0	0	0.0820036	0.119368	0.140013	0.163979	0.160464	0.276394	0.286729	0.304232	0.409906	0.170619	0.160404	0.269487	0.12628	0.150289	0.204799	0.150222	0.150073	0.25275	0.467593	1.60751	0.232019	0.0716528	0.0648464	0.0272944	0.187713	0.187777	0.163906	0.116108	0.071599	0.180986	0.133179	0.245843	0.163705	0.170678	0.341425	0.440754
OTU_170	Bacteria(100);Firmicutes(100);Limnochordia(97);MBA03(96);MBA03_fa(96);MBA03_ge(96);	0	0	0	0	0	0	0	0	0	0	0	0	0.594526	0.276253	0.225387	0.187893	0.201434	0.0648331	0.0409612	0.010255	0.00341588	0.0102372	0.0614314	0.6686	0.348123	0.198108	0.139946	0.160464	0.105733	0.0341553	0.0238916	0.00682594	0.0102361	0.0136482	0.0307167	0.122825	0.726962	0.249232	0.191224	0.170748	0.119332	0.0443928	0.0375632	0.0443883	0.139832	0.303806	0.928676	1.81768
OTU_117	Bacteria(100);Firmicutes(100);Bacilli(100);Bacillales(100);Bacillaceae(100);Amphibacillus(100);	0	0	0	0	0	0	0	0	0	0	0	0	0.874705	0.52181	0.31759	0.184477	0.0785251	0.0307104	0.0136537	0	0	0.0102372	0.00682571	0.00341122	0.723549	0.546504	0.259412	0.112666	0.0409291	0.0751417	0.0102393	0	0	0	0	0.0034118	1.46416	1.22226	0.751238	0.3654	0.153427	0.0512225	0.0239038	0.0512173	0.0682105	0.0409626	0.0068285	0.0034167
OTU_49	Bacteria(100);Firmicutes(100);Clostridia(100);Clostridia_or(100);Hungateiclostridiaceae(100);HN-HF0106(97);	0	0	0	0	0	0	0	0	0	0	0	0	1.10363	0.821936	0.631766	0.355288	0.221919	0.0682454	0.023894	0.00341834	0.00341588	0.0102372	0.0170643	0.0409347	0.894198	0.62848	0.252586	0.109252	0.0443398	0.00683107	0	0.0170648	0.0102361	0.00341204	0.0511945	0.498124	0.78157	0.477979	0.18098	0.0853738	0.0272758	0.0102445	0.020489	0.00682897	0.0136421	0.0068271	0.0785278	0.406587
OTU_233	Bacteria(100);Firmicutes(100);Clostridia(96);Peptostreptococcales-Tissierellales(84);Peptostreptococcales-Tissierellales_fa(84);Peptostreptococcales-Tissierellales_fa_unclassified(84);	0	0	0	0	0	0	0	0	0	0	0	0	0.509106	0.3888	0.706895	0.427029	0.443837	0.402648	0.262835	0.0957134	0.0204953	0.00682477	0.00341285	0	0.228669	0.375722	0.423252	0.341413	0.303557	0.324476	0.109219	0.102389	0.0136482	0.00682408	0.00341297	0	0.150171	0.41311	0.423425	0.3654	0.368224	0.358558	0.194646	0.0375593	0.0102316	0.0068271	0.00341425	0
OTU_34	Bacteria(100);Patescibacteria(100);Microgenomatia(100);Candidatus_Pacebacteria(100);Candidatus_Pacebacteria_fa(100);Candidatus_Pacebacteria_ge(100);	0.671713	0.599741	0.450435	0.494931	0.463547	0.418581	0.508723	0.493953	0.454188	0.446611	0.317417	0.341344	0.109338	0.112547	0.167333	0.150314	0.109252	0.0716577	0.0375478	0.0273467	0.00341588	0.0102372	0.00682571	0.00341122	0.0853242	0.129795	0.139946	0.163878	0.13302	0.0683107	0.040957	0.0375427	0.0272963	0.00341204	0.00341297	0.0034118	0.0443686	0.0546262	0.0648796	0.0580542	0.0409137	0.020489	0.020489	0.0136579	0.0102316	0.00341355	0.00341425	0.0034167
OTU_78	Bacteria(100);Chloroflexi(100);Anaerolineae(100);Anaerolineales(100);Anaerolineaceae(100);uncultured(100);	0.0681942	0.0613371	0.0375363	0.0341332	0.0272675	0.0238217	0.0204855	0.023846	0.0170748	0.013637	0.0170654	0.00682687	0.389517	0.480884	0.529317	0.488521	0.382383	0.197912	0.105816	0.0649484	0.0375747	0.0341239	0.0170643	0.0102337	0.679181	0.635311	0.686077	0.518948	0.378594	0.194685	0.116045	0.109215	0.0477685	0.0341204	0.00682594	0.0102354	0.211604	0.191192	0.191224	0.129768	0.078418	0.0375632	0.0273187	0.0273159	0.0204631	0.0068271	0.00341425	0
OTU_108	Bacteria(100);Armatimonadota(100);uncultured(99);uncultured_or(99);uncultured_fa(99);uncultured_ge(99);	0.405756	0.313501	0.399249	0.498345	0.402195	0.323294	0.334597	0.562085	0.498583	0.357971	0.385679	0.512015	0.0136673	0.0136421	0.0136598	0.0717409	0.167293	0.153552	0.116057	0.0922951	0.0751494	0.0580106	0.0546056	0.0443459	0.0136519	0.0239096	0.0170666	0.0990099	0.18077	0.157115	0.119458	0.0102389	0.0682408	0.0443565	0.0375427	0.0545889	0.0170648	0.0204848	0.0170736	0.071714	0.078418	0.081956	0.0853709	0.0887766	0.0613894	0.0512033	0.0648708	0.0444171
OTU_418	Bacteria(100);Bacteroidota(100);Bacteroidia(100);Bacteroidales(100);Rikenellaceae(100);DMER64(100);	0.167076	0.170381	0.122846	0.133119	0.12952	0.18717	0.238998	0.262306	0.348325	0.293195	0.358374	0.344757	0.256261	0.235326	0.300516	0.300629	0.262888	0.136491	0.102403	0.0786217	0.0444065	0.044361	0.0273028	0.0170561	0.273038	0.218602	0.238932	0.221919	0.167127	0.0922194	0.0614355	0.0136519	0.0307083	0.0272963	0.0238908	0.0136472	0.194539	0.208262	0.167321	0.184407	0.115922	0.0648818	0.0512225	0.0443883	0.0375158	0.0170678	0.0204855	0.0170835
OTU_92	Bacteria(100);Firmicutes(100);Clostridia(100);Clostridia_or(100);Hungateiclostridiaceae(100);Hungateiclostridiaceae_unclassified(100);	0	0	0	0	0	0	0	0	0	0	0	0	0.15034	0.170526	0.146843	0.0990708	0.0648686	0.0170614	0.0307209	0.47173	0.526046	0.242279	0.0784956	0.0375235	0.395904	0.645558	0.559784	0.600888	0.484328	0.167361	0.0238916	0.0341297	0.21837	0.105773	0.109215	0.11259	0.276451	0.283373	0.320983	0.239047	0.126151	0.0512225	0.0443928	0.0409738	0.0545684	0.0238949	0.0580423	0.0444171
OTU_95	Bacteria(100);Firmicutes(100);Clostridia(100);Lachnospirales(100);Lachnospiraceae(100);Herbinix(99);	0	0	0	0	0	0	0	0	0	0	0	0	0.00341682	0.00341052	0	0.105903	0.00341413	0	0	0.167498	0.963279	0.266166	0.11945	0.0648132	0.00341297	0.0068313	0.00341332	0.00341413	0.00341076	0	0	0.286689	2.73304	1.04408	0.153584	0.719891	0	0	0	0	0.00340948	0	0	0	0.0545684	0.0921659	0.174127	0.0717507
OTU_164	Bacteria(100);Caldatribacteriota(100);Caldatribacteriia(100);Caldatribacteriales(100);Caldatribacteriaceae(100);Candidatus_Caldatribacterium(100);	0.136388	0.0783752	0.102372	0.0785063	0.119295	0.0850774	0.0887705	0.0919775	0.068299	0.0784127	0.0682617	0.0853359	0.208426	0.272842	0.242461	0.348456	0.310686	0.262745	0.143364	0.0854584	0.0512383	0.0716601	0.0750828	0.0579908	0.211604	0.365475	0.361812	0.269717	0.422934	0.218594	0.126284	0.0477816	0.0409445	0.0341204	0.0511945	0.0477653	0.211604	0.228747	0.290251	0.211727	0.126151	0.153668	0.0785412	0.0546317	0.0511579	0.0443762	0.0580423	0.0478338
OTU_23	Bacteria(100);Bacteroidota(100);Bacteroidia(100);Sphingobacteriales(100);ST-12K33(100);ST-12K33_ge(100);	0.0136388	0.0102229	0.00682477	0.00682664	0.00340843	0.0034031	0	0	0	0	0	0	0.953292	1.01293	0.932282	0.775485	0.491635	0.184263	0.146778	0.146988	0.0444065	0.0170619	0.0204771	0.0170561	0.450512	0.239096	0.1024	0.0682827	0.0238753	0.0136621	0.0102393	0.00341297	0	0.00341204	0	0.0034118	0.365188	0.290201	0.204883	0.153673	0.071599	0.0273187	0.0273187	0.0170724	0.0170526	0.0102407	0.0068285	0.0034167
OTU_38	Bacteria(100);Chloroflexi(100);Anaerolineae(100);Anaerolineales(100);Anaerolineaceae(100);Anaerolineaceae_unclassified(100);	0.804692	0.569072	0.505033	0.372052	0.344252	0.19738	0.177541	0.163516	0.153673	0.170462	0.129697	0.126297	0.112755	0.153474	0.180992	0.215223	0.225333	0.153552	0.0853359	0.06153	0.0170794	0.0136495	0.00341285	0.00341122	0.197952	0.177614	0.167253	0.184363	0.211467	0.0990505	0.078501	0.0409556	0.0170602	0.0102361	0.0102389	0.0102354	0.112628	0.112666	0.109271	0.0990336	0.0681896	0.0682967	0.0512225	0.0375593	0.0204631	0.0068271	0.00341425	0.0034167
OTU_144	Bacteria(100);Firmicutes(100);Incertae_Sedis(100);Incertae_Sedis_or(100);Incertae_Sedis_fa(100);Gelria(100);	0	0	0	0	0	0	0	0	0	0	0	0	0	0.0136421	0.0102449	0.0102487	0.0614544	0.436771	0.460814	0.311069	0.276687	0.440198	0.447084	0.392291	0.0136519	0.0478191	0.0443731	0.0204848	0.0852689	0.0546485	0.119458	0.139932	0.211546	0.21837	0.37884	0.242238	0.0921502	0.129737	0.170736	0.0990336	0.0647801	0.239038	0.225379	0.211698	0.368337	0.184332	0.276554	0.184502
OTU_120	Bacteria(100);Chloroflexi(100);Anaerolineae(100);Anaerolineales(100);Anaerolineaceae(100);uncultured(100);	0.146618	0.15675	0.126258	0.0921596	0.10907	0.102093	0.11267	0.0885709	0.0751289	0.0954589	0.0750879	0.0921628	0.16059	0.252379	0.280026	0.334791	0.25606	0.187675	0.133124	0.0717851	0.0512383	0.044361	0.0307157	0.0238786	0.266212	0.303993	0.307199	0.276545	0.31379	0.153699	0.112632	0.0921502	0.0580046	0.0341204	0.0341297	0.0238826	0.191126	0.25606	0.293666	0.232217	0.156836	0.133179	0.081956	0.0614607	0.0511579	0.0273084	0.0341425	0.0205002
OTU_126	Bacteria(100);Firmicutes(100);Limnochordia(100);uncultured(100);uncultured_fa(100);uncultured_ge(100);	0	0	0	0	0	0	0	0	0	0	0	0	0.0478354	0.0102316	0.0375645	0.0888221	0.170707	0.232034	0.300382	0.505914	0.478224	0.317352	0.259377	0.3343	0.0204778	0.00341565	0.00682664	0.0204848	0.102323	0.133206	0.310591	0.341297	0.361676	0.450389	0.426621	0.412828	0.0307167	0.0170707	0.0136589	0.0170748	0.0409137	0.081956	0.129764	0.177553	0.122779	0.139956	0.18437	0.174252
OTU_142	Bacteria(100);Firmicutes(100);Incertae_Sedis(100);DTU014(100);DTU014_fa(100);DTU014_ge(100);	0	0	0	0	0	0	0	0	0	0	0	0	0.102505	0.112547	0.157088	0.170812	0.180949	0.0853068	0.0682687	0.10255	0.150299	0.324177	0.33446	0.651544	0.358362	0.416709	0.430078	0.488221	0.334254	0.122959	0.0682617	0.0170648	0.0307083	0.0375324	0.0853242	0.102354	0.180887	0.170707	0.170736	0.180992	0.126151	0.0717115	0.0546373	0.0478028	0.0511579	0.0785117	0.157056	0.201585
OTU_135	Bacteria(100);Firmicutes(100);Negativicutes(100);Veillonellales-Selenomonadales(100);Sporomusaceae(100);uncultured(100);	0.201173	0.211272	0.163795	0.180906	0.323801	0.319891	0.45751	0.633623	0.693235	1.03982	0.901055	0.863599	0	0.00341052	0	0.0170812	0.0204848	0.0272982	0.0136537	0.00683667	0.0102477	0.0204743	0.0136514	0.0102337	0	0	0	0.0102424	0.0341076	0.0239087	0.0136523	0.00682594	0.0341204	0.00682408	0.0204778	0.0136472	0	0	0	0.0068299	0.00340948	0.0136593	0.0102445	0.00682897	0.0170526	0.0136542	0.0204855	0.0136668
OTU_1856	Bacteria(100);Firmicutes(98);Limnochordia(86);M55-D21(80);M55-D21_fa(80);M55-D21_ge(80);	0	0	0	0	0	0	0	0	0	0	0	0	0.724365	0.296716	0.211727	0.112736	0.0955958	0.0272982	0.375478	0.526424	0.683177	0.641529	0.177468	0.163739	0.0750853	0.0068313	0.00341332	0.00341413	0	0.105882	0.0887402	0.119454	0.214958	0.0716528	0.0409556	0.0443535	0.286689	0.0785251	0.0273177	0.0136598	0.0102284	0.191231	0.440514	0.218527	0.115958	0.0750981	0.054628	0.0546672
OTU_66	Bacteria(100);Desulfobacterota(100);Syntrophia(100);Syntrophales(100);uncultured(100);uncultured_ge(100);	0.548963	0.64404	0.467497	0.467625	0.466955	0.353922	0.406296	0.337251	0.280026	0.286377	0.242329	0.235527	0.0341682	0.0579789	0.0478093	0.0854058	0.109252	0.0921313	0.0580284	0.0546934	0.0375747	0.0272991	0.0136514	0.0136449	0.0443686	0.0512348	0.0511998	0.0955958	0.13643	0.102466	0.0477832	0.0341297	0.0272963	0.0170602	0.0102389	0.0034118	0.0204778	0.0170707	0.023903	0.0478093	0.0375043	0.0580522	0.040978	0.0273159	0.0238737	0.0204813	0.0170713	0.0068334
OTU_123	Bacteria(100);Firmicutes(100);Clostridia(98);Oscillospirales(98);Ruminococcaceae(82);Ruminococcaceae_unclassified(82);	0	0	0	0	0	0	0	0	0	0	0	0	0.123005	0.126189	0.157088	0.160563	0.177535	0.07507	0.054615	0.010255	0.0204953	0.549394	0.836149	0.122804	0.180887	0.21177	0.235519	0.238989	0.18077	0.0853883	0.0273047	0.0136519	0.00341204	0.511806	0.467577	0.313886	0.276451	0.262888	0.286836	0.228802	0.163655	0.0785412	0.0273187	0.0136579	0	0	0	0
OTU_118	Bacteria(100);Desulfobacterota(100);Desulfuromonadia(100);Geobacterales(100);Geobacteraceae(100);uncultured(100);	0.156847	0.586111	0.539157	0.215039	0.518082	0.279054	0.505309	0.337251	0.276611	0.494341	0.699683	0.76461	0	0	0	0.0546597	0.0477979	0.0511841	0.0307209	0.0273467	0.0136635	0.0409486	0.00682571	0	0	0	0	0.0477979	0.0716259	0.0375709	0.0375439	0.0102389	0.0307083	0.0341204	0.0204778	0.00682361	0	0	0	0.0375645	0.0545517	0.0443928	0.0136593	0.0170724	0.0238737	0.0170678	0.013657	0.0068334
OTU_152	Bacteria(100);Firmicutes(100);Clostridia(100);Peptostreptococcales-Tissierellales(100);Peptostreptococcales-Tissierellales_fa(100);Tepidimicrobium(100);	0	0	0	0	0	0	0	0	0	0	0	0	0.297263	0.1296	0.478093	0.0649084	0.0921816	0.235447	0.11947	0.0888767	0.0956447	0.109196	0.163817	0.249019	0.269625	0.334734	0.597331	0.122909	0.245575	0.133206	0.150176	0.194539	0.0307083	0.0784769	0.0511945	0.0614125	0.501706	0.365312	0.338057	0.0478093	0.0511422	0.0512225	0.0546373	0.0751187	0.0409263	0.0375491	0.0853563	0.0410004
OTU_131	Bacteria(100);Firmicutes(100);Clostridia(100);Oscillospirales(100);Oscillospirales_fa(98);Oscillospirales_ge(98);	0.173895	0.0851905	0.0545982	0.1024	0.132929	0.210992	0.372153	0.613183	0.922037	1.1046	0.979556	0.815811	0	0	0	0.00341623	0.00341413	0.00341227	0.00682687	0.02051	0.0204953	0.0511858	0.0273028	0.0238786	0	0	0	0	0.00341076	0.00341553	0.0136523	0.00682594	0.0443565	0.0170602	0.0273038	0.0307062	0	0	0	0	0.00340948	0.00682967	0.00682967	0.0170724	0.0238737	0.030722	0.0375568	0.0239169
OTU_99	Bacteria(100);Patescibacteria(100);Parcubacteria(100);Candidatus_Nomurabacteria(99);Candidatus_Nomurabacteria_fa(99);Candidatus_Nomurabacteria_ge(99);	0.102291	0.0817829	0.0648354	0.0989862	0.0954361	0.125915	0.16047	0.364503	0.519072	2.07623	1.93181	0.232114	0	0	0	0	0	0	0.00341344	0.00341834	0.00341588	0.00682477	0	0	0	0	0	0	0	0	0.00341309	0.00341297	0.0443565	0	0	0	0	0	0	0	0.00340948	0	0	0	0	0	0	0
OTU_107	Bacteria(100);Caldisericota(100);Caldisericia(100);Caldisericales(100);WCHB1-02(100);WCHB1-02_ge(100);	0.375068	0.446398	0.402662	0.221866	0.296534	0.309682	0.402882	0.333844	0.259536	0.347743	0.341309	0.368651	0.0512523	0.0545684	0.0478093	0.0683247	0.0853534	0.07507	0.0580284	0.0341834	0.0170794	0.0272991	0.0204771	0.0238786	0.0477816	0.0512348	0.0477865	0.051212	0.0955012	0.0683107	0.0511963	0.0204778	0.0272963	0.00682408	0.0170648	0.00682361	0.0511945	0.0546262	0.0682943	0.071714	0.0443232	0.0375632	0.0273187	0.0239014	0.0409263	0.0204813	0.0307283	0.0068334
OTU_136	Bacteria(100);Firmicutes(99);Incertae_Sedis(89);DTU014(89);DTU014_fa(89);DTU014_ge(89);	0	0	0	0	0	0	0	0	0	0	0	0	0.00341682	0.00682105	0.0546392	0.0717409	0.163878	0.419709	0.419853	0.608464	0.293766	0.242279	0.133101	0.0716357	0.00341297	0.0136626	0.0307199	0.0273131	0.102323	0.365462	0.778184	0.146758	0.153542	0.126245	0.153584	0.0614125	0	0.00341413	0.00341472	0.00341495	0.085237	0.184401	0.129764	0.146823	0.126189	0.116061	0.143399	0.0922509
OTU_77	Bacteria(100);Chloroflexi(100);Anaerolineae(100);Anaerolineales(100);Anaerolineaceae(100);Anaerolinea(100);	1.03314	0.586111	0.644941	0.406185	0.409012	0.214395	0.150227	0.0851644	0.0785439	0.109096	0.0682617	0.0887493	0.00683364	0.0102316	0.0102449	0.044411	0.0990099	0.133079	0.0955762	0.0546934	0.0512383	0.0511858	0.0409542	0.030701	0.0102389	0.0068313	0.00682664	0.0341413	0.102323	0.0683107	0.0750879	0.122867	0.0443565	0.0307083	0.0307167	0.0238826	0.0102389	0.00682827	0.0136589	0.0204897	0.0170474	0.0546373	0.0375632	0.0375593	0.0443368	0.0375491	0.040971	0.0273336
OTU_224	Bacteria(100);Latescibacterota(100);Latescibacterota_cl(100);Latescibacterota_or(100);Latescibacterota_fa(100);Latescibacterota_ge(100);	0.303464	0.245349	0.22863	0.559784	0.402195	0.394759	0.440438	0.49736	0.464433	0.303423	0.361787	0.317449	0.00341682	0	0	0.0204974	0.051212	0.0614209	0.0341344	0.0239284	0.0170794	0.0170619	0.0170643	0.0136449	0.00341297	0	0	0.0341413	0.0716259	0.0648951	0.0341309	0.0375427	0.0204722	0.00682408	0.0136519	0.00682361	0	0	0	0.0170748	0.0170474	0.040978	0.0170742	0.0102435	0.0102316	0.0102407	0.00341425	0.0068334
OTU_147	Bacteria(100);Firmicutes(100);Clostridia(100);Peptostreptococcales-Tissierellales(100);Peptostreptococcales-Tissierellales_fa(100);Tissierella(100);	0	0	0	0	0	0	0	0	0	0	0	0	0.0102505	0.0272842	0.0443944	0.0546597	0.0716968	0.317341	0.245767	0.314487	0.389411	0.235455	0.303744	0.225141	0.0546075	0.13321	0.218452	0.0887675	0.289914	0.235672	0.303765	0.0750853	0.136482	0.21837	0.576792	0.327533	0.0375427	0.0341413	0.0409766	0.00341495	0.0170474	0.0102445	0.0136593	0.0478028	0.0204631	0.0068271	0.0170713	0.0239169
OTU_138	Bacteria(100);Firmicutes(100);Clostridia(100);Peptostreptococcales-Tissierellales(100);Sedimentibacteraceae(90);Sedimentibacter(90);	0	0	0	0	0	0	0	0	0	0	0	0	0.37585	0.385389	0.3654	0.403116	0.3141	0.116017	0.0341344	0.00683667	0	0.00341239	0.0102386	0.0170561	0.617747	0.512348	0.337919	0.266302	0.194413	0.0444019	0.0136523	0.00682594	0.00341204	0.0341204	0.105802	0.218356	0.0102389	0.00682827	0.00341472	0.00341495	0	0	0	0.00341448	0.0409263	0.116061	0.225341	0.31092
OTU_150	Bacteria(100);Firmicutes(100);Clostridia(100);Lachnospirales(100);Lachnospiraceae(100);Herbinix(91);	0	0	0	0	0	0	0	0	0	0	0	0	0.0102505	0.0102316	0.0068299	0.00683247	0.00341413	0.0409472	0.170672	0.157243	0.0614859	0.044361	0.0102386	0.00682245	0.0136519	0.010247	0.01024	0.00682827	0.00341076	0.0273243	1.00345	0.767918	0.235431	0.0170602	0.00682594	0.0102354	0.0614334	0.0307272	0.023903	0.109278	0.0988749	0.221964	0.396121	0.501929	0.320589	0.157023	0.157056	0.259669
OTU_114	Bacteria(100);Spirochaetota(100);Spirochaetia(100);Spirochaetales(100);Spirochaetaceae(100);Sphaerochaeta(100);	0.289825	0.21468	0.262754	0.296959	0.272675	0.289263	0.334597	0.446261	0.491753	0.40911	0.436875	0.423266	0.0102505	0.0136421	0.0170748	0.0307461	0.0546262	0.0443595	0.0307209	0.0273467	0.0170794	0.0136495	0.00682571	0.00682245	0.0273038	0.0273252	0.0204799	0.0443837	0.0648044	0.0478175	0.0273047	0.00682594	0.0170602	0.0102361	0.00341297	0.0102354	0.0204778	0.0170707	0.0102442	0.0204897	0.0170474	0.0170742	0.0102445	0.0170724	0.00682105	0.0068271	0.00341425	0.0034167
OTU_244	Bacteria(100);Chloroflexi(100);Anaerolineae(100);SJA-15(98);SJA-15_fa(98);SJA-15_ge(98);	0.160256	0.136305	0.262754	0.163839	0.21814	0.139527	0.198027	0.235054	0.256121	0.388654	0.221851	0.474468	0.0820036	0.0852631	0.068299	0.102487	0.102424	0.0614209	0.0409612	0.0376017	0.0239112	0.0375363	0.0341285	0.0204673	0.0716724	0.109301	0.0785063	0.0819392	0.115966	0.0648951	0.0443701	0.180887	0.0375324	0.0341204	0.0136519	0.0204708	0.0443686	0.0614544	0.0648796	0.0614691	0.0409137	0.0375632	0.0239038	0.0204869	0.0341052	0.0238949	0.0238998	0.0170835
OTU_102	Bacteria(100);Planctomycetota(100);Phycisphaerae(100);MSBL9(100);KCLunmb-38-53(96);KCLunmb-38-53_ge(96);	0.409165	0.463436	0.334414	0.389118	0.368111	0.3301	0.317525	0.395163	0.341495	0.340925	0.368613	0.344757	0	0.00341052	0	0.0102487	0.0273131	0.0307104	0.0136537	0.02051	0.0170794	0.0102372	0.00682571	0.0102337	0	0	0	0.00682827	0.0204645	0.0170777	0.0136523	0.0477816	0.0170602	0.0136482	0.0102389	0.0034118	0.00341297	0	0	0.0102449	0.00681896	0.0239038	0.020489	0.00682897	0.0102316	0.0102407	0.00341425	0.0034167
OTU_89	Bacteria(100);Chloroflexi(100);Anaerolineae(100);RBG-13-54-9(96);RBG-13-54-9_fa(96);RBG-13-54-9_ge(96);	0.412575	0.279425	0.303702	0.235519	0.296534	0.170155	0.191198	0.0987907	0.071714	0.0886404	0.0648486	0.0614418	0.0615027	0.0784421	0.0956186	0.163979	0.102424	0.112605	0.0682687	0.0444384	0.0546541	0.0307115	0.0170643	0.0204673	0.0648464	0.0956382	0.143359	0.116081	0.146663	0.0922194	0.0750879	0.0580205	0.0375324	0.0580046	0.0443686	0.0238826	0.0614334	0.0887675	0.0921974	0.068299	0.0409137	0.0512225	0.0375632	0.0512173	0.0477473	0.0443762	0.0477995	0.034167
OTU_59	Bacteria(100);Desulfobacterota(100);Syntrophorhabdia(100);Syntrophorhabdales(100);Syntrophorhabdaceae(100);Syntrophorhabdus(100);	0.463721	0.313501	0.266166	0.337919	0.337435	0.289263	0.293626	0.289559	0.201482	0.194327	0.184307	0.184326	0.0170841	0.0272842	0.0239047	0.0546597	0.0887675	0.102368	0.0648553	0.0444384	0.0239112	0.0170619	0.0136514	0.0136449	0.0170648	0.0307409	0.0341332	0.0785251	0.122787	0.0888039	0.0511963	0.0375427	0.0341204	0.0136482	0.00682594	0.00682361	0.0102389	0.00682827	0.0136589	0.0512243	0.0477327	0.0682967	0.040978	0.0239014	0.0238737	0.0102407	0.0170713	0.0136668
OTU_39	Bacteria(100);Bacteroidota(100);Bacteroidia(100);Bacteroidales(100);Dysgonomonadaceae(100);uncultured(100);	0.446672	0.412322	0.177444	0.324265	0.52149	0.190573	0.256069	0.442855	0.508828	0.18069	0.174067	0.225287	0.0307514	0.0170526	0.0204897	0.0409948	0.0546262	0.037535	0.0307209	0.0341834	0.0341588	0.0204743	0.0136514	0.0102337	0.0102389	0.010247	0.01024	0.0204848	0.0477506	0.0409864	0.0273047	0.0136519	0.0272963	0.0204722	0.0136519	0.0034118	0.0273038	0.0136565	0.0102442	0.0239047	0.0306853	0.0375632	0.0239038	0.0170724	0.0170526	0.0068271	0.0068285	0.0034167
OTU_1939	Bacteria(100);Firmicutes(100);Incertae_Sedis(96);DTU014(96);DTU014_fa(96);DTU014_ge(96);	0	0	0	0	0	0	0	0	0	0	0	0	0.0273345	0.0477473	0.116108	0.283547	0.307272	0.382174	0.211633	0.208518	0.140051	0.0887221	0.0648442	0.0784581	0.0170648	0.0239096	0.150186	0.13998	0.177359	0.126375	0.286699	0.0682594	0.116009	0.0614167	0.0409556	0.0443535	0.133106	0.102424	0.146833	0.218557	0.26253	0.187816	0.0751263	0.0614607	0.0443368	0.0273084	0.027314	0.0239169
OTU_330	Bacteria(100);Firmicutes(100);Clostridia(100);Caldicoprobacterales(100);Caldicoprobacteraceae(100);Caldicoprobacter(100);	0	0	0	0	0	0	0	0	0	0	0	0	0.191342	0.436547	0.522487	0.543181	0.518948	0.160377	0.0512015	0.0170917	0.00341588	0	0	0	0.116041	0.187861	0.197972	0.201434	0.266039	0.122959	0.0989795	0.0477816	0.00341204	0.00341204	0	0	0.0614334	0.167293	0.204883	0.150258	0.085237	0.0580522	0.0546373	0.0170724	0.00341052	0	0	0
OTU_160	Bacteria(100);Firmicutes(100);Thermovenabulia(100);Thermovenabulales(100);Thermovenabulales_fa(100);Tepidanaerobacter(100);	0	0	0	0	0	0	0	0	0	0	0	0	0.0341682	0.0238737	0.0273196	0.0409948	0.0409696	0.10578	0.136537	0.181172	0.105892	0.14332	0.21501	0.228552	0.0273038	0.0512348	0.0477865	0.0341413	0.0511614	0.0239087	0.0307178	0.0170648	0.0443565	0.0204722	0.0443686	0.0545889	0.0136519	0.0170707	0.023903	0.0136598	0.0170474	0.040978	0.0887857	0.256086	0.378568	0.443762	0.727235	0.71409
OTU_71	Bacteria(100);SAR324_clade(Marine_group_B)(87);SAR324_clade(Marine_group_B)_cl(87);SAR324_clade(Marine_group_B)_or(87);SAR324_clade(Marine_group_B)_fa(87);SAR324_clade(Marine_group_B)_ge(87);	0.463721	0.340762	0.368538	0.392532	0.422646	0.268845	0.331182	0.275933	0.211727	0.184099	0.184307	0.167258	0	0.00341052	0.00341495	0.0204974	0.0580403	0.0511841	0.0375478	0.0170917	0.0136635	0.00682477	0	0	0.00341297	0.00341565	0.00341332	0.0307272	0.0579829	0.0580641	0.0273047	0.0341297	0.0204722	0.00682408	0.00341297	0	0.00341297	0.00341413	0	0.0239047	0.0272758	0.0375632	0.020489	0.00682897	0.00682105	0.0068271	0.0068285	0.0034167
OTU_177	Bacteria(100);Firmicutes(100);Clostridia(100);Clostridiales(100);uncultured(100);uncultured_ge(100);	0	0	0	0	0	0	0	0	0	0	0	0	0.372433	0.480884	0.488338	0.618338	0.498464	0.22521	0.0887493	0.010255	0.00341588	0.00682477	0.0136514	0.00682245	0.0819113	0.0922226	0.0989862	0.102424	0.0784474	0.0341553	0.0170654	0.00341297	0.00341204	0.00682408	0.0102389	0.017059	0.156997	0.129737	0.153662	0.109278	0.0579611	0.0375632	0.0170742	0.0102435	0.0102316	0.0102407	0.0375568	0.0410004
OTU_220	Bacteria(100);Firmicutes(100);Clostridia(98);Clostridia_unclassified(98);Clostridia_unclassified(98);Clostridia_unclassified(98);	0	0	0	0	0	0	0	0	0	0	0	0	0.0341682	0.0784421	0.0614691	0.0409948	0.0409696	0.0853068	0.0682687	0.0546934	0.0819812	0.061423	0.0136514	0.0170561	0.16041	0.122963	0.11264	0.13998	0.194413	0.187854	0.136523	0.348123	0.0955371	0.088713	0.16041	0.0852951	0.129693	0.426767	0.143418	0.177577	0.126151	0.146838	0.160497	0.0717042	0.0443368	0.030722	0.105842	0.0888342
OTU_158	Bacteria(100);Firmicutes(100);Clostridia(100);Clostridia_or(100);Gracilibacteraceae(100);Lutispora(100);	0	0	0	0	0	0	0	0	0	0	0	0	0.136673	0.231916	0.232217	0.304045	0.259474	0.122842	0.0614418	0.010255	0.00341588	0	0	0.00341122	0.191126	0.266421	0.255999	0.279959	0.22511	0.0853883	0.0443701	0.0136519	0.00341204	0.00682408	0.0102389	0.0272944	0.269625	0.290201	0.29708	0.198067	0.122741	0.0648818	0.0341483	0.0170724	0.0102316	0.0068271	0.013657	0.0136668
OTU_51	Bacteria(100);Firmicutes(100);Limnochordia(94);M55-D21(85);M55-D21_fa(85);M55-D21_ge(85);	0	0.00340762	0	0	0	0	0	0	0	0	0	0	1.09338	0.504758	0.252706	0.225471	0.194606	0.0545963	0.0409612	0.0239284	0.0136635	0.00682477	0	0.00682245	0.675768	0.228849	0.136533	0.0921816	0.0511614	0.0136621	0.0136523	0.0102389	0.00341204	0.00341204	0.00341297	0	0.163823	0.075111	0.0375619	0.0409794	0.0170474	0.0102445	0.00682967	0.00341448	0.0648	0	0.00341425	0.0068334
OTU_182	Bacteria(100);Firmicutes(100);Clostridia(98);Clostridia_unclassified(98);Clostridia_unclassified(98);Clostridia_unclassified(98);	0	0	0	0	0	0	0	0	0	0	0	0	0.00341682	0	0	0	0.00341413	0	0	0	0	0	0	0	0.273038	0.959798	0.757757	0.563332	0.364951	0.112713	0.0204785	0.00682594	0	0	0	0	0.0477816	0.317515	0.235616	0.262951	0.105694	0.040978	0.00341483	0	0	0	0	0
OTU_143	Bacteria(100);Firmicutes(100);Limnochordia(100);Limnochordia_or(100);Limnochordia_fa(100);Hydrogenispora(100);	0	0	0	0	0	0	0	0	0	0	0	0	0.0580859	0.0204631	0.0239047	0.0170812	0.0136565	0.00682454	0	0	0	0.109196	0.276441	1.16323	0.00341297	0.00341565	0	0.00341413	0	0	0	0	0	0.726764	0.590444	0.965541	0.00682594	0.00341413	0.00341472	0	0	0	0	0	0	0.00341355	0.013657	0.0170835
OTU_1777	Bacteria(100);Bacteroidota(100);Bacteroidia(100);Bacteroidales(100);Dysgonomonadaceae(100);uncultured(100);	0.296645	0.276017	0.129671	0.300372	0.511265	0.163349	0.235583	0.432635	0.454188	0.156825	0.150176	0.150191	0.0170841	0.0238737	0.0102449	0.0307461	0.051212	0.0477718	0.0307209	0.0239284	0.0239112	0.0272991	0.00682571	0.00341122	0.0102389	0.0136626	0.00682664	0.0204848	0.0511614	0.0478175	0.0238916	0.0170648	0.0238843	0.0170602	0.00682594	0.00682361	0.0170648	0.0170707	0.0136589	0.0102449	0.0340948	0.0307335	0.0170742	0.0170724	0.0136421	0.0068271	0.00341425	0.0034167
OTU_60	Bacteria(100);Chloroflexi(100);Anaerolineae(100);Anaerolineales(100);Anaerolineaceae(100);Flexilinea(100);	0.23868	0.228311	0.204743	0.139946	0.167013	0.119108	0.109256	0.115824	0.102449	0.132961	0.0887402	0.129711	0.0785868	0.160295	0.160503	0.157147	0.116081	0.0853068	0.054615	0.0546934	0.0512383	0.044361	0.0170643	0.0238786	0.0784983	0.0956382	0.0716797	0.0716968	0.0818582	0.0546485	0.0511963	0.0819113	0.0375324	0.0409445	0.0307167	0.0136472	0.0682594	0.0546262	0.0512208	0.0546392	0.0477327	0.0512225	0.0307335	0.0273159	0.0272842	0.0170678	0.0307283	0.0136668
OTU_175	Bacteria(100);Firmicutes(100);Bacilli(100);RF39(100);RF39_fa(100);RF39_ge(100);	0	0	0	0	0	0	0	0	0	0	0	0	0.0307514	0.0375158	0.0341495	0.0273299	0.0136565	0.00341227	0	0	0	0	0	0	0.969283	0.97346	0.829436	0.635029	0.303557	0.0648951	0.0238916	0.00682594	0	0	0	0	0	0	0	0	0	0	0	0	0	0	0	0
OTU_134	Bacteria(100);Firmicutes(100);Clostridia(100);Clostridia_vadinBB60_group(100);Clostridia_vadinBB60_group_fa(100);Clostridia_vadinBB60_group_ge(100);	0	0	0	0	0	0	0	0	0	0.00340925	0	0	0.0956709	0.071621	0.0785439	0.0546597	0.051212	0.0170614	0.00682687	0.00341834	0	0.0102372	0.354937	0.296776	0.0238908	0.010247	0.00682664	0.00341413	0.00341076	0	0	0	0	0	0	0	0.0341297	0.0273131	0.0136589	0.0102449	0.00340948	0	0	0.351692	0.375158	0.498379	0.887705	0.601339
OTU_154	Bacteria(100);Firmicutes(100);Clostridia(95);Oscillospirales(95);Oscillospirales_unclassified(95);Oscillospirales_unclassified(95);	0	0	0	0	0	0	0	0	0	0	0	0	0.174258	0.177347	0.163918	0.18106	0.160464	0.0716577	0.0409612	0.0170917	0.00683177	0.163795	0.399304	0.061402	0.191126	0.194692	0.184319	0.201434	0.143252	0.051233	0.0238916	0.0136519	0	0.204722	0.177474	0.129649	0.167235	0.13998	0.163906	0.129768	0.0886464	0.0375632	0.0136593	0.00341448	0.00341052	0	0	0
OTU_87	Bacteria(100);Bacteroidota(100);Bacteroidia(100);Bacteroidales(98);Dysgonomonadaceae(82);Dysgonomonadaceae_unclassified(82);	0	0	0	0	0	0	0	0	0	0	0	0	1.03871	0.600252	0.525902	0.389451	0.317515	0.167201	0.122884	0.051275	0.0375747	0.0136495	0.00682571	0.00341122	0.146758	0.0819756	0.0887463	0.0887675	0.0443398	0.0170777	0.0136523	0	0.00341204	0.00341204	0.00341297	0.0136472	0.0170648	0.00682827	0.00341472	0.00341495	0	0	0	0	0	0	0	0
OTU_1024	Bacteria(100);Chloroflexi(100);Anaerolineae(100);SJA-15(96);SJA-15_fa(96);SJA-15_ge(96);	0.150027	0.119267	0.378775	0.160426	0.221548	0.176961	0.153641	0.241867	0.249291	0.381836	0.242329	0.460814	0.0102505	0.0170526	0.0136598	0.0273299	0.0204848	0.0307104	0.0204806	0.0136733	0.0170794	0.0545982	0.0341285	0.0272898	0.0136519	0.010247	0.0136533	0.0204848	0.0477506	0.0307398	0.0204785	0.1843	0.0238843	0.0204722	0.0170648	0.00682361	0.00682594	0.00682827	0.0102442	0.0102449	0.0306853	0.0170742	0.0136593	0.0136579	0.0102316	0.0102407	0.0068285	0.0102501
OTU_236	Bacteria(100);WPS-2(100);WPS-2_cl(100);WPS-2_or(100);WPS-2_fa(100);WPS-2_ge(100);	0.242089	0.184011	0.194506	0.146773	0.194281	0.163349	0.279969	0.200988	0.129768	0.18069	0.221851	0.256008	0.0580859	0.0409263	0.0409794	0.0854058	0.102424	0.07507	0.0614418	0.051275	0.0273271	0.0170619	0.0102386	0.00341122	0.0170648	0.0136626	0.0170666	0.0307272	0.0579829	0.051233	0.0614355	0.0238908	0.0238843	0.0136482	0.00341297	0.00682361	0.0511945	0.0546262	0.0956121	0.0614691	0.0511422	0.0512225	0.040978	0.0273159	0.0170526	0.0102407	0.0170713	0.0068334
OTU_167	Bacteria(100);Thermotogota(100);Thermotogae(100);Kosmotogales(100);Kosmotogaceae(100);Mesotoga(100);	0.190944	0.160158	0.160382	0.163839	0.235182	0.207589	0.269726	0.327031	0.375645	0.392063	0.389092	0.409612	0.00683364	0.0170526	0.0068299	0.0170812	0.0341413	0.0307104	0.0204806	0.0170917	0.0102477	0.0102372	0.0102386	0.0102337	0.0136519	0.00341565	0.01024	0.0204848	0.0204645	0.0273243	0.0170654	0.00341297	0.0238843	0.0102361	0.0136519	0.0102354	0.00341297	0.00341413	0.00682943	0.0136598	0.0136379	0.020489	0.0136593	0.0204869	0.00682105	0.0068271	0.0102428	0.0034167
OTU_141	Bacteria(100);Firmicutes(100);Incertae_Sedis(100);DTU014(100);DTU014_fa(100);DTU014_ge(100);	0.00340971	0.00681524	0.00682477	0.00341332	0	0.0034031	0.00341425	0.00340657	0.00341495	0.00340925	0	0.00341344	0.157174	0.170526	0.184407	0.153731	0.133151	0.0682454	0.0443747	0.0239284	0.0204953	0.0272991	0.0341285	0.0750469	0.191126	0.242511	0.255999	0.303858	0.231932	0.109297	0.0546094	0.00682594	0.0170602	0.0170602	0.0136519	0.0307062	0.191126	0.208262	0.23903	0.167333	0.13297	0.0580522	0.0341483	0.0239014	0.0102316	0.0136542	0.0238998	0.0512505
OTU_82	Bacteria(100);Bacteroidota(100);Bacteroidia(100);Bacteroidales(100);Paludibacteraceae(100);uncultured(100);	0.139798	0.316909	0.0238867	0.0511998	0.21814	0.551302	0.795521	0.344064	0.280026	0.0647757	0.167241	0.197979	0.00341682	0	0.00341495	0	0.0102424	0.0307104	0.0409612	0.0478567	0.0239112	0.0238867	0.0102386	0.00682245	0	0	0	0.00341413	0.013643	0.0204932	0.0443701	0.0307167	0.0272963	0.0170602	0.0102389	0.0102354	0.0136519	0.00341413	0.00341472	0.0068299	0.00681896	0.0307335	0.0273187	0.0307304	0.0102316	0.0136542	0.0102428	0.0068334
OTU_55	Bacteria(100);Bacteroidota(100);Bacteroidia(100);Bacteroidales(100);Dysgonomonadaceae(97);Dysgonomonadaceae_unclassified(97);	0	0	0	0	0	0	0	0	0	0	0	0	0.994294	0.532042	0.471263	0.362121	0.317515	0.139903	0.0921628	0.0478567	0.0444065	0.0170619	0.00682571	0.00341122	0.167235	0.10247	0.0819197	0.0955958	0.0511614	0.0204932	0.0136523	0.00341297	0.00341204	0.00682408	0	0.00682361	0.0204778	0.00682827	0.0102442	0.0068299	0.00340948	0.00682967	0	0	0	0	0	0
OTU_225	Bacteria(100);Firmicutes(99);Clostridia(96);Clostridia_unclassified(96);Clostridia_unclassified(96);Clostridia_unclassified(96);	0	0	0	0	0	0	0	0	0	0	0	0	0.0956709	0.579789	0.66933	0.594425	0.331171	0.0545963	0.00341344	0	0	0.00341239	0	0.00341122	0.0443686	0.0341565	0.0477865	0.051212	0.0341076	0.0136621	0	0.00341297	0	0	0	0	0.105802	0.238989	0.249274	0.293686	0.0920559	0.020489	0.00341483	0	0	0.0068271	0.0102428	0.0068334
OTU_215	Bacteria(100);Firmicutes(100);Limnochordia(100);M55-D21(100);M55-D21_fa(100);M55-D21_ge(100);	0	0	0	0	0	0	0	0	0	0	0	0	0.0102505	0.00341052	0.00341495	0	0	0	0	0	0	0	0	0	0.129693	0.0341565	0.0204799	0.0136565	0.0102323	1.80682	0.535854	0.116041	0.0204722	0.0170602	0.00341297	0	0.515358	0.0204848	0	0.00341495	0.00681896	0.297091	0	0	0	0.00341355	0	0
OTU_1054	Bacteria(100);Bacteroidota(100);Bacteroidia(100);Bacteroidales(100);Bacteroidetes_vadinHA17(100);Bacteroidetes_vadinHA17_ge(100);	0.201173	0.228311	0.184269	0.184319	0.187464	0.180364	0.187784	0.197581	0.157088	0.211373	0.218437	0.232114	0.0580859	0.0306947	0.0307346	0.0478273	0.0819392	0.0818945	0.0477881	0.0376017	0.0341588	0.0307115	0.0170643	0.0136449	0.0307167	0.0136626	0.0170666	0.0341413	0.0613936	0.0580641	0.0307178	0.0375427	0.0307083	0.0238843	0.0204778	0.0136472	0.0273038	0.0170707	0.0204883	0.0307346	0.0238663	0.0375632	0.0375632	0.0273159	0.0204631	0.0136542	0.0170713	0.0102501
OTU_156	Bacteria(100);Bacteroidota(100);Bacteroidia(100);Bacteroidales(100);Marinilabiliaceae(100);uncultured(100);	0.00340971	0	0.0375363	0.255999	0.357885	0.520674	0.577008	0.729007	0.259536	0.156825	0.180894	0.116057	0	0	0	0.00341623	0.0102424	0.0204736	0.023894	0.0136733	0.0136635	0.00682477	0.00341285	0.00341122	0	0	0	0.00341413	0.013643	0.0273243	0.0170654	0.0204778	0.0204722	0.00682408	0.00341297	0.0034118	0	0	0	0.00341495	0.00681896	0.020489	0.0136593	0.0102435	0.0102316	0.00341355	0	0.0034167
OTU_149	Bacteria(100);Fibrobacterota(100);Fibrobacteria(100);Fibrobacterales(100);Fibrobacterales_fa(100);BBMC-4(100);	0.531915	0.419137	0.365125	0.262826	0.269266	0.245023	0.198027	0.160109	0.167333	0.238647	0.279873	0.334517	0	0	0	0	0	0	0	0	0	0	0	0	0	0	0	0	0	0	0	0	0.00682408	0	0	0	0	0	0	0	0	0	0	0	0	0	0	0
OTU_140	Bacteria(100);Desulfobacterota(100);Syntrophorhabdia(100);Syntrophorhabdales(100);Syntrophorhabdaceae(100);Syntrophorhabdus(100);	0.218221	0.149935	0.122846	0.232106	0.235182	0.190573	0.262897	0.350877	0.341495	0.354562	0.344722	0.307209	0	0	0	0.0102487	0.0341413	0.0238859	0.0136537	0.010255	0.00683177	0.0102372	0.00341285	0.00341122	0	0.00341565	0	0.0204848	0.0409291	0.0307398	0.0204785	0.00341297	0.0136482	0.0102361	0.00341297	0	0	0	0	0.0068299	0.0238663	0.0170742	0.0102445	0.0102435	0.0102316	0.0102407	0.00341425	0.0068334
OTU_192	Bacteria(100);Firmicutes(100);Bacilli(100);Bacillales(100);Bacillales_unclassified(100);Bacillales_unclassified(100);	0	0	0	0	0	0	0	0	0	0	0	0	0.273345	0.32741	0.283441	0.286964	0.211676	0.037535	0.0102403	0	0	0	0	0	0.136519	0.266421	0.249172	0.232161	0.204645	0.0683107	0.00682617	0	0	0	0	0	0.467577	0.225333	0.0887827	0.0546392	0.0238663	0.00341483	0	0	0	0	0	0
OTU_125	Bacteria(100);Latescibacterota(97);Latescibacterota_cl(97);Latescibacterota_or(97);Latescibacterota_fa(97);Latescibacterota_ge(97);	0.170486	0.207865	0.150145	0.290132	0.204506	0.248426	0.259483	0.330438	0.303931	0.337515	0.361787	0.276488	0	0	0	0.00683247	0.0136565	0.0136491	0.0170672	0.00683667	0.0102477	0.0102372	0.0102386	0.00341122	0	0	0	0.00682827	0.0238753	0.0239087	0.0102393	0.0136519	0.0170602	0.00682408	0.00682594	0.0034118	0	0	0	0.0068299	0.0102284	0.00682967	0.00682967	0.00341448	0.00341052	0.00341355	0.00341425	0
OTU_274	Bacteria(100);Bacteroidota(100);Bacteroidia(100);Sphingobacteriales(100);Lentimicrobiaceae(100);Lentimicrobium(100);	0.207992	0.170381	0.0921344	0.0580264	0.0920277	0.200783	0.245826	0.609777	0.430284	0.170462	0.293525	0.358411	0	0.00341052	0	0.00683247	0.0136565	0.0170614	0.0136537	0.030765	0.0204953	0.0272991	0.0204771	0.0102337	0	0	0	0.00341413	0.00682152	0.0136621	0.0136523	0.0102389	0.0238843	0.0238843	0.0102389	0.0272944	0	0	0	0.00341495	0.0545517	0.00682967	0.00682967	0.0136579	0.0238737	0.0136542	0.0102428	0.0034167
OTU_179	Bacteria(100);Desulfobacterota(100);Syntrophia(100);Syntrophales(100);uncultured(100);uncultured_ge(100);	0.153437	0.149935	0.153557	0.191146	0.306759	0.234814	0.269726	0.415602	0.334665	0.303423	0.324243	0.358411	0	0	0	0.00341623	0.00682827	0.0102368	0	0.00683667	0.00683177	0.00341239	0	0	0	0	0	0.00682827	0.0102323	0.00683107	0.00341309	0.00682594	0.0102361	0.00341204	0	0	0	0	0	0.0068299	0.00681896	0.00341483	0	0	0.00341052	0	0	0
OTU_355	Bacteria(100);Firmicutes(95);Firmicutes_unclassified(95);Firmicutes_unclassified(95);Firmicutes_unclassified(95);Firmicutes_unclassified(95);	0.143208	0.126082	0.184269	0.0170666	0.0511265	0.190573	0.218512	0.694941	0.549807	0.739806	0.279873	0.0170672	0	0	0	0	0	0	0.00341344	0	0.00341588	0	0	0	0	0	0	0	0.00682152	0.00341553	0.00341309	0.00682594	0.0170602	0	0	0	0	0	0	0	0.00340948	0.00341483	0	0	0	0	0	0
OTU_106	Bacteria(100);Firmicutes(100);Clostridia(100);Lachnospirales(100);Lachnospiraceae(100);Lachnospiraceae_unclassified(100);	0	0	0	0	0	0	0	0	0	0	0	0	0	0	0	0.0273299	0	0	0	0.02051	0.208369	0.491384	0.385652	0.300188	0	0	0	0	0	0	0	0	0.00341204	0.31732	0.361775	0.167178	0	0	0	0	0	0	0	0	0.00682105	0.00341355	0.0443853	0.895176
OTU_70	Bacteria(100);Bacteria_unclassified(100);Bacteria_unclassified(100);Bacteria_unclassified(100);Bacteria_unclassified(100);Bacteria_unclassified(100);	0.289825	0.265794	0.201331	0.225279	0.248816	0.245023	0.245826	0.252087	0.198067	0.173872	0.170654	0.184326	0.0205009	0.0238737	0.0239047	0.0307461	0.0409696	0.0204736	0.023894	0.02051	0.0102477	0.0102372	0.00341285	0	0.0170648	0.0204939	0.0136533	0.0238989	0.0272861	0.0273243	0.0136523	0.0136519	0.0136482	0.00682408	0	0	0.0102389	0.0102424	0.0102442	0.0170748	0.0136379	0.0170742	0.0170742	0.00682897	0.00682105	0.00341355	0.00341425	0
OTU_324	Bacteria(100);Firmicutes(96);Firmicutes_unclassified(96);Firmicutes_unclassified(96);Firmicutes_unclassified(96);Firmicutes_unclassified(96);	0	0	0	0	0	0	0	0	0	0	0	0	0.116172	0.177347	0.221972	0.249385	0.218505	0.136491	0.0648553	0.0683667	0.0546541	0.0853097	0.0750828	0.119393	0.0853242	0.0956382	0.129706	0.119495	0.0784474	0.051233	0.0307178	0.00682594	0.0341204	0.0716528	0.225256	0.235415	0.0102389	0.00682827	0.0136589	0.0136598	0.0375043	0.0375632	0.020489	0.0239014	0.0238737	0.0341355	0.109256	0.109334
OTU_163	Bacteria(100);Firmicutes(100);Incertae_Sedis(100);DTU014(100);DTU014_fa(100);DTU014_ge(100);	0.126159	0.115859	0.119434	0.119466	0.105661	0.0986898	0.119499	0.0953841	0.0887887	0.0647757	0.0819141	0.0614418	0.153757	0.160295	0.129768	0.133233	0.146808	0.0648331	0.0375478	0.030765	0.0170794	0.00682477	0.00341285	0.00341122	0.105802	0.112716	0.11264	0.119495	0.098912	0.0409864	0.0341309	0.00682594	0.0102361	0.0102361	0.00682594	0.00682361	0.0716724	0.0785251	0.0785385	0.0580542	0.0511422	0.0341483	0.0102445	0.0136579	0.0136421	0.00341355	0.00341425	0.0034167
OTU_166	Bacteria(100);Firmicutes(99);Clostridia(89);Peptococcales(89);Peptococcaceae(89);Peptococcaceae_unclassified(89);	0	0	0	0	0	0	0	0	0	0	0	0	0.269929	0.208042	0.112693	0.0512435	0.0341413	0.0136491	0.00341344	0.00683667	0.00341588	0	0.00341285	0	0.187713	0.153704	0.119466	0.105838	0.422934	0.163946	0.0443701	0.0307167	0.0136482	0.00682408	0.00682594	0.00682361	0.354949	0.317515	0.24586	0.136598	0.0647801	0.0273187	0.00682967	0	0	0	0	0
OTU_331	Bacteria(100);Firmicutes(100);Clostridia(100);Peptostreptococcales-Tissierellales(100);Peptostreptococcales-Tissierellales_fa(100);Tepidimicrobium(99);	0	0	0	0	0	0	0	0	0	0	0	0	0.126422	0.0750315	0.122938	0.0922383	0.0682827	0.0238859	0.023894	0.0239284	0.0204953	0.0545982	0.0375414	0.030701	0.109215	0.105885	0.139946	0.112666	0.126198	0.0648951	0.0546094	0.409556	0.0409445	0.0443565	0.0511945	0.0511771	0.191126	0.160464	0.218542	0.126353	0.0579611	0.0375632	0.0239038	0.0512173	0.0306947	0.030722	0.0751135	0.105918
OTU_308	Bacteria(100);Myxococcota(100);Polyangia(100);MSB-4B10(100);MSB-4B10_fa(100);MSB-4B10_ge(100);	0.0784233	0.0851905	0.0750725	0.0819197	0.0783939	0.0816743	0.0887705	0.0885709	0.071714	0.0988681	0.0750879	0.0648553	0.0410018	0.0545684	0.0546392	0.0922383	0.119495	0.0853068	0.078509	0.06153	0.0478224	0.0750725	0.0546056	0.0443459	0.0546075	0.0956382	0.0785063	0.0785251	0.105733	0.0648951	0.0580225	0.0477816	0.0341204	0.0341204	0.0443686	0.0409417	0.0477816	0.0648686	0.0887827	0.0614691	0.0409137	0.0512225	0.0341483	0.0375593	0.0306947	0.030722	0.0477995	0.034167
OTU_1606	Bacteria(100);Firmicutes(100);Incertae_Sedis(100);DTU014(100);DTU014_fa(100);DTU014_ge(100);	0	0	0	0	0	0	0	0	0	0	0	0	0.0341682	0.0409263	0.0614691	0.0614922	0.0443837	0.0136491	0.0204806	0.0136733	0.030743	0.129671	0.184294	0.303599	0.105802	0.126379	0.143359	0.150222	0.119377	0.0341553	0.0204785	0.00682594	0.0170602	0.0375324	0.150171	0.143296	0.0546075	0.0716968	0.0546355	0.0512243	0.0409137	0.0102445	0.0170742	0.0136579	0.0272842	0.0648575	0.256069	0.386087
OTU_185	Bacteria(100);Firmicutes(98);Clostridia(91);Christensenellales(89);Christensenellaceae(89);Christensenellaceae_unclassified(89);	0	0	0	0	0	0.0034031	0.00341425	0.00340657	0	0.00340925	0.00341309	0.00341344	0.177675	0.228505	0.201482	0.276715	0.232161	0.139903	0.0989896	0.0546934	0.0239112	0.0204743	0.0102386	0.00682245	0.109215	0.174198	0.187733	0.150222	0.177359	0.0751417	0.0750879	0.0136519	0.0204722	0.0204722	0.0136519	0.00682361	0.112628	0.102424	0.1161	0.0648841	0.0375043	0.0239038	0.0102445	0.0136579	0.0102316	0.00341355	0.0068285	0
OTU_270	Bacteria(100);Firmicutes(100);Bacilli(100);RF39(100);RF39_fa(100);RF39_ge(100);	0	0	0	0	0	0	0	0	0	0	0	0	0.0512523	0.0613894	0.071714	0.0614922	0.0477979	0.0272982	0.0136537	0.00683667	0.129804	0.191094	0.204771	0.109159	0.0409556	0.0307409	0.0307199	0.0375555	0.0238753	0.0136621	0.00341309	0.0819113	0.0716528	0.259315	0.0853242	0.562948	0	0	0	0	0	0	0	0.122921	0.0306947	0.177505	0.286797	0.181085
OTU_157	Bacteria(100);Patescibacteria(100);Berkelbacteria(100);Berkelbacteria_or(100);Berkelbacteria_fa(100);Berkelbacteria_ge(100);	0.0375068	0.0408914	0.0853097	0.129706	0.211323	0.282457	0.396053	0.350877	0.266366	0.320469	0.32083	0.310623	0	0	0	0.00341623	0.00682827	0.0102368	0.0136537	0.0136733	0.0102477	0.0170619	0.0102386	0.0102337	0	0	0	0.0102424	0.00682152	0.0170777	0.0102393	0.00341297	0.0170602	0.00682408	0.00682594	0.00682361	0	0	0	0.00341495	0.00340948	0.0102445	0.0102445	0.0136579	0.0136421	0.0068271	0.0102428	0.0034167
OTU_186	Bacteria(100);Actinobacteriota(100);Actinobacteria(100);Actinomycetales(100);Actinomycetaceae(100);Actinomyces(100);	0	0	0	0	0	0	0	0	0	0	0	0	0.119589	0.170526	0.232217	0.163979	0.146808	0.0545963	0.0136537	0.00341834	0.0102477	0.0375363	0.245725	0.443459	0.0750853	0.068313	0.0785063	0.0580403	0.0613936	0.0273243	0.0102393	0.0273038	0	0.00682408	0.0273038	0.0409417	0.0648464	0.126323	0.0956121	0.071714	0.0511422	0.0136593	0.00682967	0.0375593	0.0409263	0.0477897	0.139984	0.150335
OTU_238	Bacteria(100);Chloroflexi(100);Anaerolineae(100);Anaerolineales(100);Anaerolineaceae(100);Pelolinea(100);	0.0818331	0.0920057	0.112609	0.0819197	0.105661	0.0884805	0.0990133	0.112417	0.102449	0.102277	0.078501	0.102403	0.07517	0.0954947	0.071714	0.0717409	0.0580403	0.037535	0.0307209	0.0341834	0.0239112	0.0341239	0.0204771	0.0136449	0.0716724	0.105885	0.0989862	0.109252	0.115966	0.0546485	0.0511963	0.0682594	0.0341204	0.0136482	0.0170648	0.017059	0.0477816	0.0716968	0.0648796	0.0614691	0.0375043	0.0341483	0.0273187	0.0273159	0.0170526	0.0136542	0.0170713	0.0136668
OTU_2084	Bacteria(100);Chloroflexi(100);Anaerolineae(100);RBG-13-54-9(99);RBG-13-54-9_fa(99);RBG-13-54-9_ge(99);	0.245499	0.173789	0.22863	0.194559	0.231773	0.129318	0.143399	0.0817578	0.0478093	0.0613664	0.040957	0.0512015	0.00341682	0.0170526	0.0273196	0.0409948	0.0546262	0.0580086	0.0512015	0.0376017	0.0409906	0.0307115	0.02389	0.0136449	0.0170648	0.0273252	0.0409598	0.0307272	0.0545721	0.0546485	0.0989795	0.0989761	0.0409445	0.0170602	0.0238908	0.0102354	0.00682594	0.0546262	0.0273177	0.0204897	0.0272758	0.0478077	0.040978	0.0375593	0.0409263	0.0273084	0.0170713	0.0102501
OTU_88	Bacteria(100);Patescibacteria(100);Microgenomatia(100);Candidatus_Collierbacteria(100);Candidatus_Collierbacteria_fa(100);Candidatus_Collierbacteria_ge(100);	0.218221	0.207865	0.139908	0.153599	0.115887	0.0816743	0.119499	0.0613183	0.0443944	0.0443202	0.0477832	0.0512015	0.0444186	0.0648	0.0273196	0.0273299	0.0102424	0.0102368	0.0102403	0.00683667	0.00341588	0	0	0	0.0955631	0.119548	0.139946	0.122909	0.102323	0.051233	0.0375439	0.0136519	0.00341204	0	0	0	0.133106	0.13998	0.146833	0.105863	0.078418	0.0546373	0.020489	0.00341448	0.00341052	0	0	0
OTU_199	Bacteria(100);Firmicutes(94);Firmicutes_unclassified(94);Firmicutes_unclassified(94);Firmicutes_unclassified(94);Firmicutes_unclassified(94);	0	0	0	0	0	0	0	0	0	0	0	0	0	0.00341052	0.0102449	0.187893	0.317515	0.18085	0.0989896	0.06153	0.0102477	0.0238867	0.0273028	0.0272898	0	0	0.01024	0.35507	0.528667	0.102466	0.0648486	0.0887372	0.0238843	0.0136482	0.0136519	0.00682361	0	0	0.0170736	0.211727	0.19434	0.11269	0.061467	0.0341448	0.0204631	0.0170678	0.0170713	0.0136668
OTU_127	Bacteria(100);Synergistota(100);Synergistia(100);Synergistales(100);Synergistaceae(100);uncultured(100);	0.12275	0.166973	0.139908	0.085333	0.146563	0.122511	0.18437	0.105604	0.0819588	0.122733	0.18772	0.167258	0.0239177	0.0477473	0.071714	0.122984	0.0819392	0.0545963	0.0307209	0.030765	0.0136635	0.0136495	0.0102386	0.0102337	0.0307167	0.0444035	0.0682664	0.0443837	0.0682152	0.0204932	0.0238916	0.0170648	0.0170602	0.0136482	0.00682594	0.00682361	0.0341297	0.0443837	0.047806	0.0409794	0.0340948	0.020489	0.0170742	0.0170724	0.0170526	0.0170678	0.0170713	0.0068334
OTU_208	Bacteria(100);Bacteroidota(100);Bacteroidia(100);Bacteroidales(100);Dysgonomonadaceae(99);Proteiniphilum(99);	0.129569	0.163566	0.0545982	0.0443731	0.0511265	0.0748681	0.0853563	0.160109	0.262951	0.201146	0.484658	0.631486	0	0	0	0.00683247	0.0170707	0.0204736	0.0136537	0.0170917	0.0102477	0.0238867	0.0273028	0.0102337	0	0	0.00341332	0.0102424	0.0272861	0.0204932	0.0204785	0.00682594	0.0170602	0.0204722	0.0136519	0.017059	0	0.00341413	0	0.00341495	0.00681896	0.0136593	0.0102445	0.0136579	0.0170526	0.0136542	0.0102428	0.0102501
OTU_132	Bacteria(100);Firmicutes(100);Incertae_Sedis(100);DTU014(100);DTU014_fa(100);DTU014_ge(100);	0.0886525	0.0817829	0.0716601	0.075093	0.0783939	0.0578526	0.068285	0.0681315	0.0546392	0.0545479	0.0477832	0.0614418	0.123005	0.13301	0.143428	0.116152	0.143394	0.0545963	0.0375478	0.0239284	0.0170794	0.00682477	0.00341285	0.00341122	0.105802	0.136626	0.119466	0.129737	0.105733	0.051233	0.0170654	0.00682594	0.0102361	0.00682408	0.00682594	0.0034118	0.0819113	0.0785251	0.0751238	0.0648841	0.0511422	0.0307335	0.0170742	0.0102435	0.00682105	0.00341355	0.00341425	0.0034167
OTU_265	Bacteria(100);Firmicutes(99);Clostridia(99);Caldicoprobacterales(88);Caldicoprobacteraceae(88);Caldicoprobacter(88);	0	0	0	0	0	0	0	0	0	0	0	0	0	0	0.0751289	0.198142	0.0614544	0.259333	1.25956	0.0957134	0.0170794	0.0170619	0.0102386	0.0102337	0	0	0	0	0.00682152	0.0546485	0.0375439	0.215017	0.0341204	0.0375324	0.0375427	0.0136472	0	0	0	0.00341495	0	0.0375632	0.0512225	0.0443883	0.0238737	0.0238949	0.0307283	0.0375837
OTU_190	Bacteria(100);Firmicutes(100);Clostridia(100);Clostridia_vadinBB60_group(100);Clostridia_vadinBB60_group_fa(100);Clostridia_vadinBB60_group_ge(100);	0	0	0	0	0	0	0	0	0	0	0	0	0	0	0	0	0	0	0	0	0	0	0.177468	0.0238786	0	0	0	0	0	0	0	0	0.0341204	1.1055	1.07167	0.272944	0	0	0	0	0	0	0	0	0	0	0	0
OTU_205	Bacteria(100);Caldatribacteriota(100);JS1(100);JS1_or(100);JS1_fa(100);JS1_ge(100);	0.11934	0.136305	0.116021	0.0648531	0.0579434	0.0510465	0.0477995	0.0170329	0.0102449	0.013637	0.0136523	0.023894	0.037585	0.0545684	0.0922037	0.102487	0.0955958	0.0648331	0.0341344	0.0239284	0.0170794	0.0204743	0.0170643	0.0136449	0.0819113	0.112716	0.146773	0.174121	0.129609	0.0785573	0.040957	0.00682594	0.0170602	0.0102361	0.0204778	0.0136472	0.0955631	0.102424	0.0785385	0.0785439	0.071599	0.0478077	0.0273187	0.0273159	0.0204631	0.0102407	0.013657	0.0068334
OTU_146	Bacteria(100);Patescibacteria(98);Microgenomatia(98);Candidatus_Woesebacteria(98);Candidatus_Woesebacteria_fa(98);Candidatus_Woesebacteria_ge(98);	0.248909	0.238533	0.21498	0.174079	0.187464	0.170155	0.198027	0.156702	0.112693	0.0988681	0.0887402	0.0648553	0.0170841	0.0102316	0.0204897	0.0239136	0.0375555	0.0272982	0.023894	0.0170917	0.0170794	0.0170619	0.0102386	0.00682245	0.0204778	0.0170783	0.0204799	0.0307272	0.0306968	0.0409864	0.0273047	0.0170648	0.0238843	0.0102361	0.0102389	0.00682361	0.0102389	0.0102424	0.00682943	0.0170748	0.0136379	0.0273187	0.0102445	0.0102435	0.0136421	0.0170678	0.013657	0.0034167
OTU_148	Bacteria(100);Bacteroidota(100);Bacteroidia(100);Bacteroidales(87);Marinilabiliaceae(84);Marinilabiliaceae_unclassified(84);	0.368249	0.170381	0.133083	0.170666	0.10907	0.132721	0.119499	0.0579118	0.191237	0.507978	0.235503	0.351584	0	0	0	0.00341623	0.00682827	0	0	0	0	0	0	0	0	0	0	0.00341413	0.00341076	0.00341553	0	0	0.0102361	0	0	0	0	0.00341413	0	0	0.00340948	0	0	0	0	0	0	0
OTU_322	Bacteria(100);Firmicutes(100);Bacilli(100);Bacillales(100);Bacillaceae(100);Bacillaceae_unclassified(100);	0	0	0	0	0	0	0	0	0	0	0	0	0.153757	0.296716	0.266366	0.276715	0.129737	0.0238859	0.00341344	0	0	0	0	0	0.313993	0.362059	0.180906	0.0955958	0.0443398	0.0102466	0	0	0	0	0	0	0.290102	0.0546262	0.0307325	0.0239047	0.00681896	0	0	0	0	0	0	0
OTU_187	Bacteria(100);Firmicutes(100);Clostridia(100);Lachnospirales(100);Lachnospiraceae(100);Lachnospiraceae_unclassified(100);	0.0409165	0.170381	0.167207	0.0785063	0.105661	0.190573	0.204855	0.221427	0.204897	0.262512	0.0887402	0.122884	0	0	0	0.0307461	0.0580403	0.0511841	0.0136537	0.00341834	0.00683177	0.00341239	0	0.00341122	0	0	0	0.0409696	0.0886797	0.105882	0.0443701	0.0375427	0.0102361	0.00341204	0	0	0	0	0	0.0273196	0.0409137	0.0546373	0.0307335	0.00682897	0.00682105	0.0068271	0	0
OTU_86	Bacteria(100);Verrucomicrobiota(100);Omnitrophia(100);Omnitrophales(100);Omnitrophales_unclassified(100);Omnitrophales_unclassified(100);	0.170486	0.177196	0.174032	0.283305	0.316984	0.272248	0.256069	0.200988	0.119523	0.143188	0.119458	0.10923	0	0	0	0.00683247	0.0136565	0.0136491	0.0136537	0.00683667	0.00683177	0.00341239	0	0	0	0	0	0.00341413	0.013643	0.0102466	0.0102393	0.00341297	0	0.00341204	0	0	0	0	0	0.00341495	0.00681896	0.0136593	0.00341483	0	0	0	0	0
OTU_197	Bacteria(100);Firmicutes(100);Bacilli(100);Izemoplasmatales(97);Izemoplasmatales_fa(97);Izemoplasmatales_ge(97);	0	0	0	0	0	0	0	0	0	0	0	0	0	0	0	0	0	0	0	0	0	0.0477734	0.290092	0.52874	0	0	0	0	0	0	0	0	0	0	0.0750853	0.214944	0	0	0	0	0	0	0	0.184382	0.334231	0.30722	0.341425	0.123001
OTU_1013	Bacteria(100);Firmicutes(100);Clostridia(100);Clostridia_or(100);Gracilibacteraceae(100);Lutispora(100);	0	0	0	0	0	0	0	0	0	0	0	0	0.105921	0.177347	0.133183	0.136649	0.0887675	0.0409472	0.0204806	0.00341834	0	0	0	0	0.109215	0.129795	0.143359	0.143394	0.109144	0.0409864	0.0204785	0.00682594	0.00341204	0	0.00341297	0.0204708	0.221843	0.194606	0.225371	0.146843	0.0920559	0.0478077	0.020489	0.0136579	0.0102316	0.00341355	0.0102428	0.0102501
OTU_223	Bacteria(100);Firmicutes(100);Thermovenabulia(100);Thermovenabulales(100);Thermovenabulales_fa(100);Tepidanaerobacter(100);	0	0	0	0	0	0	0	0	0	0	0	0	0.0307514	0.0682105	0.102449	0.0854058	0.0887675	0.313929	0.286729	0.16408	0.0614859	0.126258	0.11945	0.0818694	0.0170648	0.0478191	0.0477865	0.0204848	0.0477506	0.0717262	0.0853271	0.109215	0.0341204	0.0204722	0.0375427	0.0443535	0.00682594	0.0238989	0.023903	0.0204897	0.0136379	0.0239038	0.0273187	0.0204869	0.0170526	0.0170678	0.027314	0.0307503
OTU_91	Bacteria(100);Bacteroidota(100);Bacteroidia(100);Bacteroidales(100);Marinilabiliaceae(100);Marinilabiliaceae_ge(87);	0	0	0	0	0	0	0	0	0	0	0	0	0.690197	0.419495	0.430284	0.276715	0.245818	0.109193	0.0614418	0.0444384	0.0239112	0.0170619	0.00682571	0.00682245	0	0	0.00341332	0	0	0	0	0	0	0	0	0	0.0102389	0.00341413	0.00341472	0.0068299	0.00340948	0	0	0	0	0	0	0
OTU_178	Bacteria(100);Caldatribacteriota(100);Caldatribacteriia(100);Caldatribacteriales(100);Caldatribacteriaceae(100);Candidatus_Caldatribacterium(100);	0.143208	0.105636	0.129671	0.105813	0.115887	0.0680619	0.0921848	0.0374723	0.0204897	0.040911	0.0204785	0.0307209	0.0273345	0.0306947	0.0307346	0.0546597	0.0853534	0.0682454	0.0512015	0.0478567	0.0273271	0.0375363	0.0341285	0.0272898	0.0238908	0.0478191	0.0409598	0.0648686	0.129609	0.0819728	0.0546094	0.0170648	0.0272963	0.0170602	0.0238908	0.017059	0.0273038	0.0307272	0.0307325	0.0409794	0.0340948	0.0580522	0.0307335	0.0239014	0.0306947	0.0204813	0.0238998	0.0205002
OTU_2379	Bacteria(100);Chloroflexi(100);Anaerolineae(100);Anaerolineales(100);Anaerolineaceae(100);uncultured(98);	0.0545554	0.0545219	0.0545982	0.0511998	0.0306759	0.034031	0.0341425	0.0204394	0.0239047	0.027274	0.0238916	0.0170672	0.0546691	0.0886736	0.112693	0.0990708	0.0887675	0.0614209	0.0580284	0.0444384	0.0204953	0.0170619	0.00682571	0.0136449	0.102389	0.0990539	0.122879	0.102424	0.0955012	0.0614796	0.040957	0.0307167	0.0204722	0.0204722	0.0170648	0.017059	0.0648464	0.0716968	0.0785385	0.071714	0.0613706	0.0239038	0.0307335	0.0170724	0.0136421	0.0136542	0.0102428	0.0136668
OTU_1798	Bacteria(100);Firmicutes(99);Clostridia(99);Clostridia_or(98);Hungateiclostridiaceae(98);Hungateiclostridiaceae_unclassified(98);	0	0	0	0	0	0	0	0	0	0	0	0	0.0273345	0.0750315	0.0887887	0.119568	0.0921816	0.119429	0.167258	0.0581117	0.0204953	0.0102372	0	0	0.0409556	0.0614817	0.075093	0.0716968	0.105733	0.0307398	0.150176	0.105802	0.0238843	0.0136482	0.00682594	0.0034118	0.150171	0.153636	0.163906	0.122938	0.0545517	0.0375632	0.040978	0.0273159	0.0238737	0.0170678	0.013657	0.0136668
OTU_321	Bacteria(100);Bacteria_unclassified(100);Bacteria_unclassified(100);Bacteria_unclassified(100);Bacteria_unclassified(100);Bacteria_unclassified(100);	0	0	0	0	0	0	0	0	0	0	0	0	0	0	0	0.00683247	0.0682827	0.0511841	0.078509	0.2051	0.283518	0.197918	0.153578	0.153505	0	0	0	0	0.0170538	0.0546485	0.0750879	0.0887372	0.0580046	0.0955371	0.0477816	0.0750597	0	0	0	0	0.00340948	0.00682967	0.0341483	0.136579	0.0784421	0.0955795	0.105842	0.102501
OTU_219	Bacteria(100);Firmicutes(100);Limnochordia(99);Limnochordales(99);Limnochordaceae(99);Limnochordaceae_ge(99);	0	0	0	0	0	0	0	0	0	0	0	0	0.0820036	0.0477473	0.0512243	0.044411	0.0477979	0.0102368	0.0102403	0.00341834	0.00341588	0.00682477	0.0853213	0.255842	0.0136519	0.0170783	0.01024	0.0102424	0.0102323	0.00341553	0	0	0	0.0170602	0.259386	0.443535	0.0477816	0.0443837	0.0375619	0.0341495	0.0204569	0.0136593	0.0239038	0.0478028	0.0375158	0.0955795	0.208269	0.222086
OTU_343	Bacteria(100);Firmicutes(96);Clostridia(95);Clostridia_unclassified(95);Clostridia_unclassified(95);Clostridia_unclassified(95);	0	0	0	0	0	0	0	0	0	0	0	0	0	0.00682105	0.0204897	0.00683247	0.0136565	0.0170614	0.00682687	0	0	0	0	0	0.290102	0.413294	0.467625	0.467736	0.392237	0.133206	0.0170654	0.00682594	0	0	0	0	0	0	0	0	0	0	0	0	0	0	0	0
OTU_64	Bacteria(100);Desulfobacterota(100);Syntrophia(100);Syntrophales(100);Smithellaceae(100);Smithella(100);	0.265957	0.231718	0.208156	0.167253	0.184055	0.136124	0.194612	0.156702	0.140013	0.132961	0.136523	0.116057	0	0.00341052	0	0.0102487	0.00682827	0.0136491	0.00682687	0.00683667	0.00341588	0.00682477	0.00341285	0.00341122	0.00341297	0	0	0.0136565	0.0170538	0.0136621	0.00341309	0.00341297	0.00682408	0.00341204	0.00341297	0.0034118	0	0.00341413	0.00341472	0.0068299	0.0136379	0.00682967	0.00341483	0.00341448	0.00341052	0	0	0.0034167
OTU_124	Bacteria(100);Chloroflexi(100);Anaerolineae(100);RBG-13-54-9(100);RBG-13-54-9_fa(100);RBG-13-54-9_ge(100);	0.129569	0.0851905	0.109196	0.0511998	0.0920277	0.0442403	0.027314	0.0170329	0.0068299	0.0102277	0.0136523	0.00682687	0.037585	0.0443368	0.071714	0.0751571	0.0716968	0.0682454	0.0443747	0.0170917	0.0136635	0.0102372	0.00341285	0.00682245	0.0580205	0.0888069	0.116053	0.0819392	0.0818582	0.0580641	0.0648486	0.0682594	0.0307083	0.0238843	0.0102389	0.0034118	0.0307167	0.109252	0.0614649	0.0614691	0.0443232	0.040978	0.0375632	0.0409738	0.0341052	0.0204813	0.0204855	0.0068334
OTU_171	Bacteria(100);Patescibacteria(100);ABY1(100);Candidatus_Falkowbacteria(100);Candidatus_Falkowbacteria_fa(100);Candidatus_Falkowbacteria_ge(100);	0	0.0102229	0.0648354	0.368638	0.882784	0.282457	0.13657	0.0885709	0.0956186	0.027274	0.0136523	0.0136537	0	0	0	0.0102487	0.0170707	0.0272982	0.0170672	0.00683667	0.00683177	0.00341239	0	0	0	0	0	0.00682827	0.0204645	0.0307398	0.0170654	0.0136519	0.00682408	0.00341204	0.00341297	0	0	0	0	0.00341495	0.0204569	0.020489	0.0239038	0.00341448	0	0	0	0
OTU_405	Bacteria(100);Firmicutes(100);Clostridia(100);Lachnospirales(100);Lachnospiraceae(100);Lachnospiraceae_unclassified(100);	0	0	0	0	0	0	0	0	0	0	0	0	0.116172	0.1296	0.0580542	0.0239136	0.0102424	0.102368	0.21846	0.00341834	0	0	0	0	0.197952	0.232264	0.153599	0.0887675	0.0341076	0.00341553	0	0	0	0	0	0	0.406143	0.307272	0.143418	0.0102449	0	0	0	0	0	0	0	0
OTU_564	Bacteria(100);Desulfobacterota(100);Syntrophia(100);Syntrophales(100);uncultured(100);uncultured_ge(100);	0.245499	0.262387	0.184269	0.191146	0.170422	0.136124	0.143399	0.10901	0.0819588	0.0920496	0.0989795	0.10923	0.00683364	0.0102316	0.0102449	0.0170812	0.0307272	0.0204736	0.0204806	0.0136733	0.00683177	0.0136495	0.00341285	0.00341122	0.0102389	0.0068313	0.00682664	0.0238989	0.0375183	0.0341553	0.0136523	0.0102389	0.0102361	0	0.00682594	0	0	0.00682827	0.00341472	0.0136598	0.0102284	0.020489	0.0102445	0.00341448	0.0102316	0.00341355	0.0068285	0
OTU_365	Bacteria(100);Firmicutes(99);Clostridia(97);Clostridia_unclassified(97);Clostridia_unclassified(97);Clostridia_unclassified(97);	0	0	0	0	0	0	0	0	0	0	0	0	0.201592	0.0852631	0.194652	0.105903	0.133151	0.818945	0.235527	0.00683667	0	0	0	0	0.0819113	0.0409878	0.0375465	0.0307272	0.0409291	0.0648951	0.0682617	0.0477816	0.00682408	0.00341204	0.00341297	0.0034118	0	0.00341413	0	0.00341495	0.00340948	0.00341483	0.00341483	0	0	0	0	0
OTU_1669	Bacteria(100);Firmicutes(100);Limnochordia(100);Limnochordales(100);uncultured(100);uncultured_ge(100);	0	0	0	0	0	0	0	0	0	0	0	0	0.0512523	0.0818526	0.0853738	0.0785734	0.0921816	0.0955436	0.0750956	0.0820401	0.109308	0.0955468	0.0955599	0.0955142	0.102389	0.0819756	0.0887463	0.109252	0.0955012	0.0614796	0.0477832	0.0136519	0.0375324	0.0409445	0.0375427	0.0375299	0.0341297	0.0375555	0.047806	0.0478093	0.0511422	0.0341483	0.0273187	0.0239014	0.0136421	0.0204813	0.0170713	0.0239169
OTU_369	Bacteria(100);Firmicutes(100);Clostridia(100);Caldicoprobacterales(97);Caldicoprobacteraceae(97);Caldicoprobacter(97);	0	0	0	0	0	0	0	0	0	0	0	0	0.0580859	0.102316	0.0751289	0.0751571	0.0580403	0.0238859	0.0136537	0.00683667	0	0.00682477	0.00341285	0.00341122	0.105802	0.0512348	0.0375465	0.0307272	0.0306968	0.0444019	0.0443701	0.215017	0.0443565	0.0307083	0.0136519	0.0272944	0.16041	0.194606	0.0887827	0.0751289	0.0511422	0.0375632	0.0512225	0.157066	0.0579789	0.0580304	0.0887705	0.034167
OTU_351	Bacteria(100);Firmicutes(100);Clostridia(100);Peptostreptococcales-Tissierellales(100);Peptostreptococcales-Tissierellales_fa(100);Peptostreptococcales-Tissierellales_fa_unclassified(100);	0	0	0	0	0	0	0	0	0	0	0	0	0.23576	0.187579	0.293686	0.0512435	0.0375555	0.0170614	0.00682687	0.010255	0	0	0.00341285	0.0102337	0.460751	0.181029	0.119466	0.0238989	0.0102323	0.00341553	0.00682617	0.0102389	0.00341204	0.00341204	0	0	0.170648	0.15705	0.112686	0.0136598	0.00681896	0	0	0	0	0	0.00341425	0.0034167
OTU_214	Bacteria(100);WS1(94);WS1_cl(94);WS1_or(94);WS1_fa(94);WS1_ge(94);	0.0272777	0.027261	0.0545982	0.0341332	0.0613518	0.0680619	0.0443853	0.0306592	0.0375645	0.0477294	0.0443701	0.0477881	0.037585	0.0579789	0.0478093	0.0922383	0.105838	0.0614209	0.0341344	0.030765	0.0136635	0.0136495	0.0102386	0.00682245	0.0580205	0.0717287	0.105813	0.119495	0.126198	0.0785573	0.040957	0.00341297	0.0136482	0.00341204	0.00682594	0.0102354	0.0443686	0.0614544	0.0717091	0.0853738	0.0375043	0.020489	0.0273187	0.0170724	0.0238737	0.0136542	0.0102428	0.0068334
OTU_723	Bacteria(100);Firmicutes(98);Clostridia(98);Lachnospirales(98);Lachnospiraceae(98);Lachnospiraceae_unclassified(98);	0	0	0	0	0	0	0	0	0	0	0	0	0.0136673	0.0954947	0.170748	0.143482	0.150222	0.07507	0.0273075	0.010255	0.00683177	0	0	0	0.412969	0.153704	0.075093	0.0716968	0.0238753	0.0614796	0.0102393	0.00341297	0	0	0	0	0.0580205	0.177535	0.18098	0.109278	0.0375043	0.0170742	0.00682967	0	0	0	0	0
OTU_272	Bacteria(100);Firmicutes(100);Clostridia(100);Caldicoprobacterales(87);Caldicoprobacteraceae(87);Caldicoprobacter(87);	0	0	0	0	0	0	0	0	0	0	0	0	0.0546691	0.0545684	0.0580542	0.0683247	0.0546262	0.365113	0.4574	0.208518	0.05807	0.0272991	0.00682571	0.0136449	0.0375427	0.0512348	0.0477865	0.0341413	0.0477506	0.0409864	0.0273047	0.0170648	0.00682408	0	0.00341297	0.0034118	0.0102389	0.0546262	0.0751238	0.0512243	0.0340948	0.0546373	0.0170742	0.0102435	0.00341052	0.0068271	0.0068285	0.0068334
OTU_258	Bacteria(100);Firmicutes(100);Clostridia(100);Peptostreptococcales-Tissierellales(100);Peptostreptococcales-Tissierellales_fa(100);W5053(99);	0	0	0	0	0	0	0	0	0	0	0	0	0.0307514	0.0579789	0.0785439	0.112736	0.136565	0.0818945	0.0307209	0	0	0	0	0.00682245	0.0580205	0.150289	0.157013	0.21509	0.211467	0.0990505	0.040957	0	0	0	0	0	0.0307167	0.0921816	0.1161	0.153673	0.0988749	0.0512225	0.0307335	0.00341448	0	0	0.00341425	0.0068334
OTU_196	Bacteria(100);Chloroflexi(100);Anaerolineae(100);RBG-13-54-9(94);RBG-13-54-9_fa(94);RBG-13-54-9_ge(94);	0.160256	0.0885981	0.105784	0.085333	0.0954361	0.0578526	0.0648708	0.023846	0.0204897	0.0340925	0.0170654	0.0307209	0.0170841	0.0204631	0.0375645	0.0717409	0.0990099	0.122842	0.0648553	0.030765	0.0136635	0.0204743	0.00341285	0.00682245	0.0170648	0.0375722	0.0443731	0.0443837	0.0716259	0.0444019	0.0546094	0.0580205	0.0204722	0.0170602	0.0170648	0.0034118	0.0136519	0.0443837	0.0512208	0.0409794	0.0204569	0.0375632	0.0273187	0.0239014	0.0238737	0.0238949	0.0102428	0.0102501
OTU_98	Bacteria(100);Desulfobacterota(100);Syntrophorhabdia(100);Syntrophorhabdales(100);Syntrophorhabdaceae(100);Syntrophorhabdus(100);	0.132979	0.15675	0.126258	0.126293	0.211323	0.156542	0.167298	0.211208	0.140013	0.163644	0.150176	0.187739	0	0	0	0.0102487	0.0102424	0.00682454	0.00341344	0	0	0	0	0	0	0	0	0.0102424	0.013643	0.0102466	0.00682617	0	0.00341204	0	0	0	0	0	0	0.00341495	0.00340948	0.00341483	0.00341483	0.00341448	0	0	0	0
OTU_218	Bacteria(100);Firmicutes(100);Clostridia(100);Christensenellales(91);Christensenellaceae(91);Christensenellaceae_unclassified(91);	0.0681942	0.0613371	0.129671	0.085333	0.0715771	0.0986898	0.0785278	0.0817578	0.109278	0.150007	0.197959	0.160431	0	0.00341052	0	0.0170812	0.0341413	0.0170614	0.0102403	0.010255	0.0102477	0.0136495	0.00341285	0.00341122	0.0204778	0.0204939	0.0204799	0.051212	0.0511614	0.0307398	0.0238916	0.00341297	0.00682408	0.00682408	0.00341297	0	0.0477816	0.0409696	0.0546355	0.0580542	0.0272758	0.020489	0.0239038	0.0136579	0.0170526	0.0068271	0.0102428	0.0068334
OTU_249	Bacteria(100);Actinobacteriota(100);Actinobacteria(100);Propionibacteriales(100);Propionibacteriaceae(100);Brooklawnia(98);	0.047736	0.0579295	0.0921344	0.075093	0.112478	0.122511	0.119499	0.132856	0.170748	0.218192	0.180894	0.204806	0.00683364	0.0102316	0.0102449	0.0170812	0.0238989	0.0170614	0.0102403	0.010255	0.00683177	0.0136495	0.0102386	0.0102337	0.0102389	0.010247	0.0170666	0.0170707	0.0238753	0.0170777	0.0102393	0.0580205	0.0136482	0.00682408	0.0136519	0.0102354	0.00341297	0.00682827	0.0136589	0.0102449	0.00340948	0.0102445	0.0102445	0.0102435	0.00341052	0.00341355	0.013657	0.0034167
OTU_246	Bacteria(100);MBNT15(99);MBNT15_cl(99);MBNT15_or(99);MBNT15_fa(99);MBNT15_ge(99);	0.194354	0.177196	0.139908	0.143359	0.149971	0.129318	0.150227	0.122637	0.0819588	0.102277	0.119458	0.10923	0	0.00341052	0	0.0102487	0.0273131	0.0341227	0.023894	0.010255	0.0136635	0.00341239	0.00341285	0.00682245	0	0	0	0.0136565	0.0306968	0.0239087	0.0170654	0.0170648	0.0136482	0.00682408	0.00682594	0.0102354	0	0	0	0.0102449	0.0102284	0.0136593	0.0102445	0.00341448	0.00682105	0.00341355	0.00341425	0.0034167
OTU_75	Bacteria(100);Thermotogota(100);Thermotogae(100);Petrotogales(100);Petrotogaceae(100);SC103(100);	0.0852428	0.07156	0.0716601	0.0614397	0.0783939	0.0884805	0.163884	0.12945	0.105863	0.330697	0.225264	0.276488	0.00683364	0.00341052	0	0.0102487	0.0170707	0.0102368	0.0136537	0.010255	0.00683177	0.0102372	0.00682571	0.00341122	0	0.00341565	0.00341332	0.0102424	0.0170538	0.0136621	0.0136523	0.00682594	0.0102361	0.00682408	0.00341297	0.00682361	0.00341297	0.00682827	0.00341472	0.00341495	0.00681896	0.0170742	0.00682967	0.00682897	0.00341052	0.00341355	0.00341425	0.0034167
OTU_289	Bacteria(100);Firmicutes(100);Clostridia(100);Peptostreptococcales-Tissierellales(100);Sedimentibacteraceae(98);Sedimentibacter(98);	0	0	0	0	0	0	0	0	0	0	0	0	0.0170841	0.0272842	0.0307346	0.0239136	0.0170707	0.00341227	0	0	0	0	0.00341285	0	0.119454	0.198108	0.174079	0.191192	0.13643	0.0307398	0.0136523	0.00682594	0.00341204	0.00341204	0.00341297	0.0034118	0.225256	0.232161	0.242445	0.133183	0.0647801	0.0170742	0.00682967	0.00341448	0	0	0	0
OTU_240	Bacteria(100);Chloroflexi(100);Anaerolineae(100);Anaerolineales(100);Anaerolineaceae(100);Leptolinea(84);	0.0204583	0.0408914	0.0580106	0.0614397	0.0545349	0.0578526	0.0785278	0.10901	0.133183	0.197736	0.259395	0.324276	0	0	0	0.0204974	0.0307272	0.0272982	0.0273075	0.0273467	0.0273271	0.0375363	0.0102386	0.00682245	0	0	0	0.00682827	0.0204645	0.0102466	0.0170654	0.0614334	0.0341204	0.0170602	0.0204778	0.00682361	0	0	0	0.00341495	0.00340948	0.0170742	0.0136593	0.0102435	0.0272842	0.0204813	0.013657	0.0170835
OTU_2236	Bacteria(100);Firmicutes(100);Clostridia(100);Peptostreptococcales-Tissierellales(100);Peptostreptococcales-Tissierellales_fa(100);Tepidimicrobium(98);	0	0	0	0	0	0	0	0	0	0	0	0	0.0136673	0.0204631	0.0273196	0.0239136	0.0204848	0.0170614	0.0307209	0.0376017	0.0273271	0.133083	0.221835	0.289954	0.0307167	0.010247	0.00682664	0.0102424	0.013643	0.0341553	0.184307	0.0546075	0.0580046	0.0477685	0.136519	0.122825	0.0102389	0.0136565	0.0102442	0.0068299	0.00340948	0.00682967	0.0341483	0.0239014	0.0204631	0.0238949	0.0648708	0.133251
OTU_311	Bacteria(100);Firmicutes(100);Clostridia(100);Peptostreptococcales-Tissierellales(100);Peptostreptococcales-Tissierellales_fa(100);Tepidimicrobium(100);	0	0	0	0	0	0	0	0	0	0	0	0	0	0.00341052	0.00341495	0	0	0	0	0	0	0	0	0	0.153584	0.116132	0.0921596	0.105838	0.126198	0.051233	0.0682617	0.0375427	0.00341204	0	0	0	0.303754	0.279959	0.24586	0.177577	0.0750085	0.0546373	0.0170742	0.00341448	0	0	0	0
OTU_198	Bacteria(100);Verrucomicrobiota(100);Verrucomicrobiae(100);Opitutales(100);Opitutaceae(100);Lacunisphaera(100);	0.0886525	0.0511143	0.0375363	0.0409598	0.0613518	0.163349	0.43361	0.333844	0.266366	0.296604	0.0853271	0.0307209	0	0	0	0	0	0	0.00341344	0.00683667	0	0.00341239	0	0	0	0	0	0	0	0	0	0	0.00341204	0.00341204	0	0	0	0	0	0	0	0.00341483	0	0	0	0	0	0
OTU_269	Bacteria(100);Firmicutes(100);Clostridia(100);Clostridiales(100);Clostridiaceae(100);Clostridium_sensu_stricto_1(100);	0.0102291	0.146528	0.201331	0.0648531	0.136337	0.190573	0.361911	0.0987907	0.0785439	0.238647	0.204785	0.146778	0	0	0	0.00341623	0.00341413	0.00341227	0	0	0	0	0	0	0	0	0	0	0.00341076	0	0	0	0.00682408	0	0	0	0	0	0	0	0	0.00341483	0	0	0	0	0	0
OTU_210	Bacteria(100);Firmicutes(99);Bacilli(99);Izemoplasmatales(99);Izemoplasmatales_fa(99);Izemoplasmatales_ge(99);	0	0	0	0	0	0	0	0	0	0	0	0	0	0.00341052	0	0	0	0	0	0.188008	0.24936	0.392425	0.211597	0.061402	0.00682594	0	0	0	0	0	0	0.0136519	0.0102361	0.0341204	0.105802	0.105766	0.00341297	0	0	0	0	0	0.040978	0.249257	0.122779	0.0443762	0.0341425	0.0136668
OTU_145	Bacteria(100);Thermotogota(100);Thermotogae(100);Petrotogales(100);Petrotogaceae(100);AUTHM297(100);	0.204583	0.0920057	0.105784	0.187733	0.167013	0.122511	0.153641	0.0919775	0.163918	0.170462	0.0819141	0.0750956	0	0	0	0.0102487	0.0170707	0.0102368	0.00682687	0.00341834	0.00683177	0.00341239	0.00341285	0.00341122	0	0	0	0.00682827	0.013643	0.0170777	0.0102393	0.0102389	0.0170602	0.0102361	0.00341297	0	0	0	0	0.00341495	0.0136379	0.0102445	0.00341483	0.00341448	0.00341052	0.00341355	0	0.0034167
OTU_590	Bacteria(100);Firmicutes(100);Limnochordia(97);MBA03(96);MBA03_fa(96);MBA03_ge(96);	0	0	0	0	0	0	0	0	0	0	0	0	0.21526	0.167116	0.140013	0.126401	0.146808	0.0545963	0.0307209	0.030765	0.0273271	0.0170619	0.0204771	0.0204673	0.0887372	0.068313	0.0580264	0.0614544	0.0443398	0.0204932	0.0204785	0.0102389	0.0272963	0.0375324	0.0375427	0.0238826	0.0273038	0.0375555	0.023903	0.0239047	0.0170474	0.00341483	0.00682967	0.0170724	0.0341052	0.0341355	0.0443853	0.0410004
OTU_103	Bacteria(100);Planctomycetota(100);Phycisphaerae(100);MSBL9(100);MSBL9_unclassified(100);MSBL9_unclassified(100);	0.214812	0.224903	0.163795	0.163839	0.143154	0.105496	0.105842	0.112417	0.0853738	0.0818219	0.0955664	0.0819224	0	0	0	0.00683247	0.0170707	0.0170614	0.0102403	0.00683667	0.0102477	0.0102372	0	0.00341122	0	0	0.00341332	0.0102424	0.0170538	0.0102466	0.0102393	0.0170648	0.0136482	0.00682408	0.00341297	0	0	0	0	0.00341495	0.00681896	0.0136593	0	0.00341448	0.00341052	0	0	0
OTU_116	Bacteria(100);Firmicutes(100);Clostridia(100);Clostridia_or(100);Hungateiclostridiaceae(100);uncultured(100);	0.0647845	0.0408914	0.0545982	0.0409598	0.0409012	0.0510465	0.0853563	0.187362	0.283441	0.204555	0.262808	0.344757	0	0	0	0.00683247	0.00682827	0.0102368	0.00341344	0.0136733	0.00683177	0.0102372	0	0.00341122	0	0	0	0.00341413	0.00682152	0.00341553	0.00341309	0.00341297	0.00682408	0.00341204	0.00341297	0	0	0	0	0	0.00681896	0.00341483	0.00341483	0.00341448	0.00341052	0	0.00341425	0
OTU_207	Bacteria(100);Firmicutes(100);Clostridia(99);Clostridia_unclassified(99);Clostridia_unclassified(99);Clostridia_unclassified(99);	0.0920622	0.0851905	0.167207	0.075093	0.0920277	0.115705	0.105842	0.0885709	0.0887887	0.170462	0.167241	0.0955762	0	0	0.00341495	0.0136649	0.0375555	0.0170614	0.0102403	0.0273467	0.0170794	0.0204743	0.0136514	0.0136449	0	0	0	0.0136565	0.0341076	0.0341553	0.0238916	0.00682594	0.0136482	0.0136482	0.0136519	0.0136472	0	0	0	0.00341495	0.00681896	0.0102445	0.0136593	0.0102435	0.0170526	0.0170678	0.0102428	0.0068334
OTU_364	Bacteria(100);Firmicutes(100);Incertae_Sedis(100);DTU014(100);DTU014_fa(100);DTU014_ge(100);	0	0	0	0	0	0	0	0	0	0	0	0	0.0649195	0.0682105	0.0819588	0.0478273	0.0477979	0.0204736	0.0102403	0.0136733	0.0204953	0.0307115	0.0443671	0.0716357	0.129693	0.140042	0.139946	0.136565	0.098912	0.0375709	0.0102393	0.00682594	0.00682408	0.0102361	0.0204778	0.0375299	0.0989761	0.0614544	0.0648796	0.0409794	0.0306853	0.0170742	0.0102445	0.0102435	0.0170526	0.0170678	0.0443853	0.0580839
OTU_174	Bacteria(100);Spirochaetota(93);Spirochaetia(92);Spirochaetales(92);Spirochaetaceae(92);Spirochaeta(86);	0.11593	0.0885981	0.0716601	0.0819197	0.0715771	0.0952867	0.119499	0.132856	0.170748	0.207964	0.170654	0.184326	0	0	0	0.00341623	0.0170707	0.0204736	0.00682687	0.00683667	0.0102477	0.0136495	0.0102386	0.00682245	0	0	0	0.00682827	0.013643	0.0136621	0.00682617	0.0238908	0.0170602	0.00682408	0	0.0034118	0	0	0	0.0136598	0.00340948	0.0102445	0.00682967	0.00341448	0.0102316	0.00341355	0.0068285	0
OTU_165	Bacteria(100);Patescibacteria(100);ABY1(100);Candidatus_Kerfeldbacteria(100);Candidatus_Kerfeldbacteria_fa(100);Candidatus_Kerfeldbacteria_ge(100);	0.156847	0.180604	0.0545982	0.075093	0.0954361	0.119108	0.157056	0.265713	0.262951	0.112505	0.0989795	0.0750956	0	0	0	0.00341623	0.00341413	0.00682454	0.0102403	0.00341834	0.00341588	0.00682477	0	0	0	0	0	0.00341413	0.00682152	0.00341553	0.00341309	0.0204778	0.00682408	0.00341204	0	0	0	0	0	0	0.00681896	0.00341483	0.00341483	0.00341448	0	0	0	0
OTU_216	Bacteria(100);Spirochaetota(100);Spirochaetia(100);Spirochaetales(100);Spirochaetaceae(100);Treponema(100);	0.0306874	0.0408914	0.0921344	0.0955729	0.163605	0.108899	0.081942	0.0749446	0.0819588	0.300014	0.296938	0.143364	0.00341682	0	0	0.0136649	0.0238989	0.0204736	0.0170672	0.00683667	0.0102477	0.00682477	0.00341285	0.00341122	0	0	0	0.0102424	0.013643	0.0204932	0.0102393	0.0102389	0.0102361	0.00341204	0	0.0034118	0	0	0	0.0068299	0.0136379	0.020489	0.00341483	0	0.00341052	0	0	0.0034167
OTU_301	Bacteria(100);Firmicutes(100);Clostridia(100);Clostridiales(100);uncultured(100);uncultured_ge(100);	0	0	0	0	0	0	0	0	0	0	0	0	0.0205009	0.0613894	0.0409794	0.044411	0.0477979	0.0272982	0.00682687	0.00341834	0.00341588	0	0	0.00341122	0.0784983	0.136626	0.119466	0.126323	0.122787	0.0307398	0.0238916	0.0102389	0.0102361	0.00341204	0.0238908	0.0545889	0.129693	0.133151	0.150248	0.136598	0.0954654	0.0512225	0.0307335	0.00682897	0.00682105	0.00341355	0.00341425	0.0034167
OTU_264	Bacteria(100);Firmicutes(100);Thermovenabulia(100);Thermovenabulales(100);Thermovenabulales_fa(100);Tepidanaerobacter(100);	0	0	0	0	0	0	0	0	0	0	0	0	0	0.00341052	0.0068299	0.0102487	0.00341413	0.0511841	0.0614418	0.0478567	0.0785653	0.0511858	0.0341285	0.0204673	0.0102389	0.0409878	0.0648531	0.0375555	0.0716259	0.0478175	0.157002	0.508532	0.0443565	0.0443565	0.0443686	0.0307062	0	0.00341413	0.00682943	0.0068299	0.0238663	0.0341483	0.0478077	0.0648752	0.0136421	0.0170678	0.0341425	0.0239169
OTU_130	Bacteria(100);Desulfobacterota(100);Syntrophia(100);Syntrophales(100);Syntrophaceae(100);Syntrophus(100);	0.150027	0.153343	0.191094	0.300372	0.262449	0.0442403	0.0751135	0.0783512	0.0853738	0.115914	0.112632	0.11947	0	0.00341052	0	0	0.00682827	0.00341227	0.00341344	0	0	0	0	0	0	0	0	0.00341413	0.00682152	0	0	0	0.00682408	0	0	0	0	0	0	0.00341495	0.00340948	0.00341483	0	0	0	0	0	0
OTU_260	Bacteria(100);Firmicutes(100);Thermovenabulia(98);Thermovenabulales(98);Thermovenabulales_fa(98);Tepidanaerobacter(98);	0	0	0	0	0	0	0	0	0	0	0	0	0	0	0	0	0.00341413	0.0238859	0.0409612	0.0546934	0.0375747	0.0272991	0.0273028	0.0136449	0	0	0	0.00341413	0.0170538	0.116128	0.225264	0.221843	0.109185	0.0443565	0.0443686	0.0238826	0	0	0.00341472	0.00341495	0.0136379	0.102445	0.102445	0.09902	0.112547	0.0716846	0.081942	0.0820008
OTU_316	Bacteria(100);Firmicutes(100);Clostridia(100);Caldicoprobacterales(95);Caldicoprobacteraceae(95);Caldicoprobacter(95);	0	0	0	0	0	0	0	0	0	0	0	0	0.00683364	0.00682105	0.0102449	0.0170812	0.0136565	0.0204736	0.00341344	0.0376017	0.0375747	0.0307115	0.0170643	0.030701	0.0273038	0.0273252	0.0238932	0.0238989	0.0170538	0.0341553	0.0204785	0.0307167	0.0409445	0.0750648	0.300341	0.150119	0.0102389	0.0102424	0.0136589	0.0102449	0.00681896	0.0273187	0.061467	0.0887766	0.0545684	0.0819252	0.133156	0.201585
OTU_287	Bacteria(100);Firmicutes(100);Clostridia(100);Caldicoprobacterales(100);Caldicoprobacteraceae(100);Caldicoprobacter(100);	0	0	0	0	0	0	0	0	0	0	0	0	0.0546691	0.0989052	0.0956186	0.129817	0.112666	0.143315	0.0648553	0.00341834	0.00341588	0	0	0	0.0409556	0.0614817	0.0443731	0.0443837	0.0545721	0.0444019	0.0136523	0.00341297	0	0	0	0	0.0853242	0.13998	0.129759	0.129768	0.0920559	0.0580522	0.0307335	0.0102435	0.00341052	0	0	0
OTU_228	Bacteria(100);Chloroflexi(100);Anaerolineae(100);Anaerolineales(100);Anaerolineaceae(100);Bellilinea(88);	0.0511457	0.07156	0.0580106	0.0443731	0.0613518	0.0374341	0.0341425	0.0204394	0.0136598	0.0204555	0.0102393	0.0136537	0.037585	0.0477473	0.0375645	0.0819896	0.105838	0.10578	0.0648553	0.051275	0.0341588	0.0204743	0.0170643	0.0102337	0.0307167	0.0512348	0.0409598	0.0443837	0.0477506	0.0409864	0.0238916	0.0341297	0.0204722	0.0136482	0.0273038	0.0102354	0.0273038	0.0341413	0.0273177	0.0204897	0.0204569	0.0170742	0.0136593	0.0136579	0.0204631	0.0102407	0.0238998	0.0205002
OTU_336	Bacteria(100);Bacteroidota(100);Bacteroidia(100);Bacteroidales(100);Prolixibacteraceae(100);Roseimarinus(97);	0.204583	0.0374838	0.0341239	0.0546131	0.0886192	0.0476434	0.0477995	0.132856	0.122938	0.446611	0.23209	0.136537	0	0	0	0.00341623	0.00682827	0.00341227	0.00341344	0	0	0	0	0	0	0	0	0.00341413	0.013643	0.00683107	0	0.00341297	0.0136482	0.00341204	0.00341297	0	0	0	0	0	0.00340948	0.00341483	0.00341483	0	0	0	0	0
OTU_248	Bacteria(100);Firmicutes(100);Bacilli(100);RF39(100);RF39_fa(100);RF39_ge(100);	0.0170486	0.0681524	0.061423	0.0443731	0.0443096	0.166752	0.177541	0.224834	0.273196	0.245466	0.0238916	0.0136537	0	0	0	0.00683247	0.0102424	0.0204736	0.0204806	0.0170917	0.0102477	0.00682477	0	0	0	0	0	0.0102424	0.0204645	0.0204932	0.0204785	0.0102389	0.0136482	0.00341204	0	0	0	0	0	0.00341495	0.0170474	0.0170742	0.0136593	0.0102435	0.00682105	0.0068271	0	0
OTU_137	Bacteria(100);Firmicutes(100);Clostridia(100);Oscillospirales(100);Ruminococcaceae(97);Ruminococcus(89);	0	0	0	0	0	0	0	0	0	0	0	0	0.0307514	0.0136421	0.0102449	0.00341623	0	0.00341227	0	0	0	0.0921344	0.129688	0.00341122	0.0102389	0.00341565	0	0.00341413	0.00341076	0	0	0	0.0750648	0.105773	0.0750853	0.204708	0.0238908	0.0102424	0.00682943	0.00341495	0.00340948	0.00341483	0	0	0.136421	0.249189	0.310697	0.0888342
OTU_104	Bacteria(100);Spirochaetota(100);Spirochaetia(100);Spirochaetales(100);Spirochaetaceae(100);Treponema(99);	0.0204583	0.0136305	0.0136495	0.01024	0.00681686	0.139527	0.027314	0.0374723	0.0922037	0.163644	0.0341309	0.0887493	0.0922541	0.0579789	0.0546392	0.0785734	0.0580403	0.0443595	0.0273075	0.030765	0.00683177	0.0170619	0.0136514	0.0102337	0.0614334	0.0239096	0.0170666	0.0238989	0.0272861	0.0239087	0.0170654	0.0170648	0.0102361	0.0170602	0.00682594	0	0.0443686	0.0238989	0.0136589	0.0273196	0.0170474	0.020489	0.0102445	0.00341448	0.0136421	0.0102407	0.0102428	0.0034167
OTU_112	Bacteria(100);Fibrobacterota(100);Fibrobacteria(100);Fibrobacterales(100);Fibrobacteraceae(100);Fibrobacter(100);	0.0784233	0.0477067	0.150145	0.139946	0.224957	0.323294	0.0512138	0.0204394	0.0443944	0.262512	0.0955664	0.0819224	0	0	0	0	0.00682827	0.00682454	0.00682687	0	0	0	0	0	0	0	0	0	0.00682152	0.0102466	0.00682617	0.00341297	0.00341204	0	0	0	0	0	0	0	0.00340948	0.00341483	0.00341483	0	0	0	0	0
OTU_239	Bacteria(100);Bacteroidota(100);Bacteroidia(100);Bacteroidales(98);SB-5(81);SB-5_ge(81);	0.0920622	0.15675	0.122846	0.129706	0.136337	0.0986898	0.105842	0.105604	0.0648841	0.0852311	0.0648486	0.0819224	0	0	0	0.0102487	0.0204848	0.0272982	0.0136537	0.00683667	0.0102477	0.00682477	0.00341285	0.00682245	0	0	0	0.0136565	0.0238753	0.0239087	0.0204785	0.0204778	0.0136482	0.00682408	0.00682594	0.00682361	0	0	0	0.0136598	0.0102284	0.0170742	0.00682967	0.0102435	0.00682105	0.0068271	0.0068285	0.0034167
OTU_390	Bacteria(100);Firmicutes(100);Clostridia(100);Peptostreptococcales-Tissierellales(100);Peptostreptococcales-Tissierellales_fa(100);Tepidimicrobium(98);	0	0	0	0	0	0	0	0	0	0	0	0	0.0717532	0.071621	0.0751289	0.0922383	0.0443837	0.0170614	0.00341344	0	0.00341588	0.00341239	0.00341285	0.00341122	0.0784983	0.0888069	0.11264	0.0682827	0.112555	0.0478175	0.0273047	0.0170648	0.00341204	0	0	0	0.116041	0.116081	0.167321	0.0785439	0.0579611	0.0273187	0.00341483	0.0102435	0.00682105	0.0102407	0.0102428	0.0102501
OTU_203	Bacteria(100);Firmicutes(100);Clostridia(100);Christensenellales(100);Christensenellaceae(100);Christensenellaceae_R-7_group(100);	0.047736	0.0579295	0.061423	0.0648531	0.0647602	0.0816743	0.129742	0.11923	0.129768	0.167053	0.194546	0.177499	0	0.00341052	0.00341495	0.00683247	0.00682827	0.00682454	0.00341344	0.00683667	0.0136635	0.0170619	0.0102386	0.0136449	0.00341297	0.010247	0.00682664	0.0102424	0.00682152	0.0102466	0.0136523	0.0102389	0.0102361	0.00682408	0.0136519	0.0136472	0.00341297	0	0.00341472	0.00341495	0.00340948	0.00341483	0	0.0102435	0.00341052	0.0068271	0.0102428	0.0068334
OTU_153	Bacteria(100);Firmicutes(100);Clostridia(100);Clostridia_or(100);Hungateiclostridiaceae(100);Ercella(100);	0.136388	0.136305	0.0955468	0.0682664	0.0954361	0.0612557	0.0751135	0.0340657	0.0341495	0.0443202	0.0307178	0.0341344	0.0205009	0.0238737	0.0136598	0.0409948	0.0443837	0.0307104	0.0307209	0.0136733	0.0102477	0.00682477	0	0	0.0204778	0.0307409	0.0273066	0.0341413	0.0511614	0.0307398	0.0204785	0.0273038	0.0170602	0.00682408	0.00341297	0.0034118	0.0307167	0.0238989	0.0204883	0.0273196	0.0204569	0.0273187	0.0170742	0.0136579	0.00682105	0.00341355	0.0068285	0.0034167
OTU_202	Bacteria(100);Firmicutes(100);Clostridia(99);Clostridia_unclassified(99);Clostridia_unclassified(99);Clostridia_unclassified(99);	0	0	0	0	0	0	0	0	0	0	0	0	0.0580859	0.0238737	0.0102449	0.00341623	0.00341413	0	0	0	0	0	0.0887342	0.126215	0.0477816	0.0341565	0.0204799	0.0102424	0	0	0	0	0	0	0.0443686	0.160355	0.0375427	0.0136565	0.00341472	0	0	0	0	0.0204869	0.146653	0.218467	0.269726	0.181085
OTU_254	Bacteria(100);Desulfobacterota(100);Syntrophobacteria(100);Syntrophobacterales(100);Syntrophobacteraceae(100);Syntrophobacter(100);	0.047736	0.0477067	0.0409486	0.0580264	0.0647602	0.0476434	0.068285	0.0545052	0.0648841	0.0511387	0.0580225	0.0409612	0.0136673	0.0306947	0.0307346	0.0341623	0.0477979	0.0443595	0.0307209	0.02051	0.0239112	0.0204743	0.0102386	0.00682245	0.0238908	0.0273252	0.0273066	0.0375555	0.0716259	0.0546485	0.0273047	0.0170648	0.0170602	0.0102361	0.0102389	0.00682361	0.0170648	0.0238989	0.023903	0.0375645	0.0170474	0.0443928	0.0170742	0.0136579	0.00682105	0.0068271	0.013657	0.0102501
OTU_285	Bacteria(100);Firmicutes(99);Firmicutes_unclassified(99);Firmicutes_unclassified(99);Firmicutes_unclassified(99);Firmicutes_unclassified(99);	0	0	0	0	0	0	0	0	0	0	0	0	0	0	0	0	0	0	0	0	0	0.00682477	0.0784956	0.0170561	0	0	0	0	0	0	0	0	0.00341204	0.0272963	0.105802	0.0272944	0	0	0	0	0	0	0.00341483	0.00341448	0.0102316	0.221881	0.665779	0.328003
OTU_362	Bacteria(100);Chloroflexi(100);Anaerolineae(100);Anaerolineales(100);Anaerolineaceae(100);Leptolinea(100);	0.0716039	0.0442991	0.0853097	0.0546131	0.0681686	0.0510465	0.0580423	0.0510986	0.0375645	0.0477294	0.0511963	0.0614418	0.00683364	0.0102316	0.0170748	0.0273299	0.0546262	0.0682454	0.0477881	0.0444384	0.0409906	0.0272991	0.0136514	0.0136449	0.0170648	0.0136626	0.0307199	0.0238989	0.0238753	0.0136621	0.0307178	0.0307167	0.0238843	0.0272963	0.0307167	0.017059	0.0102389	0.0136565	0.0102442	0.0102449	0.0102284	0.0136593	0.0102445	0.0170724	0.0136421	0.0136542	0.0204855	0.0170835
OTU_465	Bacteria(100);Firmicutes(100);Clostridia(100);Peptostreptococcales-Tissierellales(100);Peptostreptococcales-Tissierellales_fa(100);Keratinibaculum(100);	0	0	0	0	0	0	0	0	0	0	0	0	0	0.00341052	0.0102449	0.00341623	0.00682827	0.00341227	0.0102403	0.00683667	0.00341588	0.00341239	0	0.00682245	0.0136519	0.010247	0.0136533	0.0102424	0.0204645	0.0170777	0.105806	0.34471	0.0648287	0.088713	0.0546075	0.0716479	0.0307167	0.0614544	0.0648796	0.0170748	0.0170474	0.020489	0.020489	0.0614607	0.0409263	0.0477897	0.116085	0.123001
OTU_128	Bacteria(100);Verrucomicrobiota(100);Chlamydiae(100);LD1-PA32(100);LD1-PA32_fa(100);LD1-PA32_ge(100);	0.126159	0.252164	0.14332	0.0887463	0.126112	0.0850774	0.109256	0.0681315	0.071714	0.143188	0.136523	0.112643	0	0	0	0.00341623	0.00341413	0	0	0	0	0	0	0	0	0	0	0.00341413	0.00682152	0	0	0.00341297	0.00341204	0.00341204	0	0	0	0	0	0	0	0	0	0.00341448	0	0	0	0
OTU_247	Bacteria(100);Firmicutes(100);D8A-2(100);D8A-2_or(100);D8A-2_fa(100);D8A-2_ge(100);	0	0	0	0	0	0	0	0	0	0	0	0	0.0478354	0.0511579	0.0307346	0.0170812	0.00682827	0	0	0	0	0	0	0	0.150171	0.21177	0.204799	0.163878	0.0682152	0.0136621	0.00341309	0.00341297	0	0	0	0	0.122867	0.146808	0.126345	0.0546392	0.0306853	0.00682967	0.00341483	0	0	0	0	0
OTU_162	Bacteria(100);Bacteroidota(100);Bacteroidia(100);Bacteroidales(100);GZKB124(100);GZKB124_ge(100);	0.0136388	0.0238533	0.0477734	0.0443731	0.0340843	0.0476434	0.0477995	0.0613183	0.068299	0.129551	0.228677	0.252594	0.0273345	0.0375158	0.0341495	0.0341623	0.0273131	0.0170614	0.0102403	0.010255	0.00683177	0.0102372	0.00341285	0	0.0238908	0.0136626	0.0136533	0.0204848	0.0170538	0.0102466	0.0102393	0.00341297	0.00682408	0.00682408	0	0.0034118	0.0136519	0.0238989	0.00682943	0.0136598	0.0136379	0.0136593	0.0102445	0.00341448	0.00341052	0.00341355	0.00341425	0.0034167
OTU_551	Bacteria(100);Firmicutes(100);Clostridia(100);Peptostreptococcales-Tissierellales(100);Peptostreptococcales-Tissierellales_fa(100);Tepidimicrobium(98);	0	0	0	0	0	0	0	0	0	0	0	0	0.109338	0.337642	0.232217	0.143482	0.0648686	0.00341227	0.00341344	0	0	0	0	0	0.0511945	0.0444035	0.0307199	0.0204848	0.00682152	0.00683107	0	0	0	0	0	0	0.0580205	0.129737	0.0717091	0.071714	0.0545517	0.0102445	0	0	0	0	0	0
OTU_251	Bacteria(100);Acidobacteriota(100);Aminicenantia(100);Aminicenantales(100);Aminicenantales_fa(100);Aminicenantales_ge(100);	0.0613748	0.0885981	0.0580106	0.0580264	0.0681686	0.0748681	0.054628	0.0987907	0.0375645	0.0647757	0.0648486	0.0648553	0	0.00682105	0.00341495	0.0136649	0.0409696	0.0443595	0.0204806	0.0239284	0.0136635	0.0272991	0.0136514	0.0204673	0.00341297	0.0068313	0.00682664	0.0204848	0.0477506	0.0409864	0.0170654	0.00682594	0.0102361	0.0136482	0.0170648	0.0136472	0	0	0	0.0136598	0.0238663	0.0341483	0.0239038	0.0204869	0.0170526	0.0102407	0.0170713	0.0102501
OTU_312	Bacteria(100);Synergistota(100);Synergistia(100);Synergistales(100);Synergistaceae(100);Syner-01(100);	0.0511457	0.07156	0.0682477	0.0409598	0.0681686	0.0544495	0.0716993	0.0579118	0.068299	0.160235	0.139937	0.177499	0.00341682	0.00682105	0.0204897	0.0341623	0.0204848	0.0204736	0.0170672	0.00341834	0.00341588	0.00682477	0.0102386	0.00341122	0.00682594	0.0136626	0.0136533	0.0102424	0.0341076	0.0170777	0.00682617	0.00682594	0.00341204	0.00341204	0.0102389	0.00682361	0	0.00341413	0.00341472	0.0068299	0.00340948	0.0102445	0.00341483	0.00341448	0.0102316	0.0068271	0.0068285	0.0068334
OTU_280	Bacteria(100);Firmicutes(100);Desulfotomaculia(100);Ammonifexales(100);Desulforudaceae(100);Candidatus_Desulforudis(100);	0	0	0	0	0	0	0	0	0	0	0	0	0.00683364	0.0306947	0.071714	0.112736	0.102424	0.0409472	0.0102403	0.00341834	0.00683177	0.0204743	0.0204771	0.0238786	0.0170648	0.0375722	0.0682664	0.112666	0.150073	0.0717262	0.0307178	0.0580205	0.00341204	0.00341204	0.0136519	0.0034118	0.00341297	0.0341413	0.0717091	0.102449	0.0613706	0.0341483	0.0102445	0.00682897	0.00341052	0.0102407	0.0102428	0.0068334
OTU_275	Bacteria(100);Desulfobacterota(100);Syntrophorhabdia(100);Syntrophorhabdales(100);Syntrophorhabdaceae(100);Syntrophorhabdus(100);	0.129569	0.139712	0.119434	0.129706	0.115887	0.0986898	0.095599	0.10901	0.0819588	0.0852311	0.0750879	0.0887493	0	0	0	0.00341623	0.0102424	0.00682454	0.00341344	0.00683667	0.00341588	0	0	0	0	0	0	0.0102424	0.013643	0.0136621	0.00341309	0.00341297	0.00682408	0	0	0	0	0	0	0.00341495	0	0.00341483	0.00341483	0.00341448	0.00341052	0	0	0
OTU_474	Bacteria(100);Firmicutes(100);Clostridia(100);Caldicoprobacterales(100);Caldicoprobacteraceae(100);Caldicoprobacter(100);	0	0	0	0	0	0	0	0	0	0	0	0	0	0.00341052	0.0204897	0.0136649	0.0170707	0.0477718	0.0443747	0.06153	0.0273271	0.00682477	0.00341285	0.00341122	0.00682594	0.0478191	0.0648531	0.0648686	0.0818582	0.0785573	0.0511963	0.0614334	0.0272963	0.0170602	0.00341297	0.0034118	0.0511945	0.143394	0.0682943	0.0580542	0.0477327	0.061467	0.0785412	0.0409738	0.0170526	0.0102407	0.0102428	0.0068334
OTU_284	Bacteria(100);Firmicutes(100);Clostridia(100);Clostridiales(100);Clostridiaceae(100);Clostridium_sensu_stricto_6(100);	0.0136388	0.0954133	0.0682477	0.0955729	0.0783939	0.0272248	0.259483	0.112417	0.239047	0.115914	0.0887402	0.0989896	0	0	0	0	0.00341413	0.00341227	0	0	0.00341588	0	0	0	0.00341297	0	0	0.00341413	0.00341076	0.00683107	0	0.00682594	0.00341204	0	0	0	0	0	0	0.00341495	0.00340948	0.00341483	0.00341483	0	0	0	0.00341425	0
OTU_411	Bacteria(100);Firmicutes(98);Clostridia(98);Clostridia_unclassified(98);Clostridia_unclassified(98);Clostridia_unclassified(98);	0	0	0	0	0	0	0	0	0	0	0	0	0.0854204	0.0648	0.0648841	0.0478273	0.0307272	0.0170614	0.0409612	0.00341834	0.00341588	0.00341239	0.0307157	0.0341122	0.0580205	0.0853913	0.075093	0.0853534	0.0716259	0.0444019	0.279873	0.143345	0.0170602	0.0102361	0	0	0	0	0	0	0	0.0136593	0.00341483	0.0136579	0.00682105	0.00341355	0.00341425	0
OTU_41	Bacteria(100);Firmicutes(100);Clostridia(100);Lachnospirales(100);Lachnospiraceae(100);Lachnospiraceae_unclassified(100);	0	0	0	0	0	0	0	0	0	0	0	0	0.00683364	0.00682105	0.00341495	0.464608	0.00341413	0.00341227	0	0.475149	0.00341588	0	0	0	0.00341297	0.00341565	0	0.00341413	0	0	0	0	0.0136482	0.266139	0.0136519	0.00682361	0.00341297	0.00341413	0	0.00341495	0	0	0	0	0.0443368	0	0	0
OTU_724	Bacteria(100);Firmicutes(100);Limnochordia(100);Limnochordales(100);uncultured(100);uncultured_ge(100);	0	0	0	0	0	0	0	0	0	0	0	0	0.0239177	0.0272842	0.0204897	0.0375786	0.0375555	0.0272982	0.0409612	0.0478567	0.0444065	0.0477734	0.0477799	0.0443459	0.0307167	0.0478191	0.0443731	0.051212	0.0443398	0.0375709	0.0341309	0.0102389	0.0307083	0.0341204	0.0580205	0.0648243	0.0238908	0.0204848	0.0443913	0.0375645	0.0238663	0.0273187	0.0273187	0.0204869	0.0341052	0.0375491	0.0512138	0.0478338
OTU_267	Bacteria(100);Firmicutes(100);Thermovenabulia(100);Thermovenabulales(100);Thermovenabulales_fa(100);Tepidanaerobacter(100);	0	0	0	0	0	0	0	0	0	0	0	0	0.037585	0.0682105	0.0648841	0.0819896	0.0648686	0.0204736	0.0170672	0.02051	0.00683177	0.0136495	0.02389	0.030701	0.0375427	0.068313	0.0614397	0.0409696	0.0613936	0.0204932	0.0102393	0.0102389	0.00682408	0.0170602	0.0443686	0.0511771	0.0238908	0.0614544	0.0853679	0.0580542	0.0170474	0.0170742	0.00682967	0.0136579	0.0136421	0.0204813	0.0341425	0.0478338
OTU_209	Bacteria(100);Spirochaetota(100);Spirochaetia(100);Spirochaetales(100);Spirochaetaceae(100);Treponema(100);	0.0716039	0.0238533	0.0238867	0.0477865	0.0443096	0.0510465	0.0477995	0.0510986	0.0546392	0.122733	0.0170654	0.00682687	0.0956709	0.0648	0.0512243	0.0683247	0.0546262	0.0204736	0.0170672	0.0136733	0.0136635	0.00682477	0.00341285	0	0.0648464	0.0409878	0.0341332	0.0341413	0.0341076	0.0136621	0.0102393	0.00341297	0.00682408	0.00341204	0	0	0.00682594	0.0102424	0	0.0136598	0.00681896	0.00341483	0.00341483	0.00341448	0.00341052	0	0	0
OTU_262	Bacteria(100);Bacteroidota(100);Kryptonia(100);Kryptoniales(100);BSV26(100);BSV26_ge(100);	0.0784233	0.0783752	0.0682477	0.0785063	0.10907	0.102093	0.119499	0.126043	0.102449	0.0750034	0.0750879	0.0682687	0	0	0	0.00341623	0.0102424	0.0170614	0.0102403	0.00683667	0.00341588	0.00341239	0.00682571	0	0	0	0	0.0102424	0.013643	0.00683107	0.0102393	0.0136519	0.00682408	0.00341204	0.00341297	0	0	0	0	0.00341495	0.00340948	0.0136593	0.00682967	0.0102435	0.00682105	0.00341355	0.0068285	0
OTU_381	Bacteria(100);Firmicutes(100);Limnochordia(100);Limnochordia_or(100);Limnochordia_fa(100);Hydrogenispora(100);	0	0	0	0	0	0	0	0	0	0	0	0	0	0	0	0	0	0	0	0	0	0.00682477	0.0170643	0.061402	0	0.0068313	0	0	0	0	0	0.00341297	0.0204722	0.0272963	0.286689	0.808598	0	0	0	0	0	0	0	0	0	0.00341355	0.0068285	0.0034167
OTU_313	Bacteria(100);Bacteria_unclassified(100);Bacteria_unclassified(100);Bacteria_unclassified(100);Bacteria_unclassified(100);Bacteria_unclassified(100);	0	0	0	0	0.0374928	0.129318	0.283383	0.13967	0.071714	0.26933	0.150176	0.112643	0	0	0	0	0	0.00341227	0.00341344	0	0.00341588	0	0	0	0	0	0	0	0	0.00341553	0.00341309	0.00682594	0.00682408	0	0	0	0	0	0	0	0	0.00341483	0	0	0	0	0	0
OTU_384	Bacteria(100);Firmicutes(100);Bacilli(100);Lactobacillales(100);Vagococcaceae(100);Vagococcus(100);	0	0	0	0	0	0	0	0	0	0	0	0	0.00683364	0.00341052	0	0	0.00341413	0	0.00341344	0.00341834	0.00341588	0.0102372	0.0341285	0.0579908	0	0	0	0	0	0	0.00341309	0.102389	0.0204722	0.0375324	0.163823	0.129649	0.0102389	0.0238989	0.0102442	0.0136598	0.0102284	0.00682967	0.0341483	0.153652	0.0886736	0.0853388	0.109256	0.0956676
OTU_328	Bacteria(100);Firmicutes(100);Clostridia(99);Peptostreptococcales-Tissierellales(98);Peptostreptococcales-Tissierellales_fa(88);Peptostreptococcales-Tissierellales_fa_unclassified(88);	0	0	0	0	0	0	0	0	0	0	0	0	0.0580859	0.0170526	0.0648841	0.177644	0.15705	0.0853068	0.0341344	0.010255	0	0	0	0	0.0204778	0.0409878	0.0273066	0.116081	0.160306	0.0990505	0.00682617	0.00341297	0	0	0.00341297	0	0.00341297	0.0341413	0.023903	0.0239047	0.00681896	0.00682967	0.00682967	0.00341448	0.00341052	0	0.013657	0.0102501
OTU_242	Bacteria(100);Spirochaetota(94);Spirochaetia(94);Spirochaetales(94);Spirochaetaceae(94);Sphaerochaeta(84);	0.0340971	0.0340762	0.0238867	0.0238932	0.0374928	0.0680619	0.116085	0.132856	0.143428	0.115914	0.126284	0.157018	0	0.00341052	0.0068299	0.00341623	0.00682827	0.00682454	0.00341344	0.00683667	0.00683177	0.00341239	0	0.00341122	0.0170648	0.0136626	0.0170666	0.0136565	0.0102323	0.00683107	0.00341309	0.00341297	0.0102361	0.00682408	0.00341297	0.0034118	0.00341297	0.00682827	0.00341472	0.0068299	0.00681896	0.00341483	0.00341483	0.00341448	0.00341052	0.00341355	0	0
OTU_266	Bacteria(100);Planctomycetota(100);Phycisphaerae(100);Pla1_lineage(100);Pla1_lineage_fa(100);Pla1_lineage_ge(100);	0.126159	0.15675	0.112609	0.075093	0.115887	0.0884805	0.095599	0.0681315	0.0512243	0.0750034	0.0546094	0.0716821	0	0	0	0.00341623	0.0136565	0.0102368	0.00682687	0.00683667	0.00341588	0.00341239	0	0	0	0	0	0.00341413	0.00682152	0.00683107	0.00682617	0.00341297	0.00341204	0.00341204	0.00341297	0.0034118	0	0	0	0	0.00340948	0.00682967	0.0102445	0.00341448	0.00341052	0.00341355	0.00341425	0
OTU_521	Bacteria(100);Spirochaetota(100);Spirochaetia(100);Spirochaetales(100);Spirochaetaceae(100);Treponema(100);	0.0340971	0.0374838	0.0682477	0.0921596	0.10907	0.071465	0.0512138	0.0579118	0.0580542	0.156825	0.146763	0.105816	0.0102505	0.00682105	0.0068299	0.0170812	0.0136565	0.0238859	0.0136537	0.00683667	0.00341588	0.00341239	0.00341285	0.00341122	0	0	0	0.0102424	0.013643	0.0102466	0.0102393	0.0102389	0.00682408	0.00341204	0	0	0.00341297	0	0	0.00341495	0.0102284	0.00682967	0.00341483	0.00341448	0	0	0	0
OTU_382	Bacteria(100);Firmicutes(100);Clostridia(99);Clostridia_unclassified(99);Clostridia_unclassified(99);Clostridia_unclassified(99);	0	0	0	0	0	0	0	0	0	0	0	0	0	0	0.00341495	0	0.00341413	0.184263	0.310623	0.188008	0.05807	0.0136495	0	0	0	0	0.00341332	0.00341413	0.00341076	0.133206	0.0887402	0.119454	0.0238843	0.00341204	0.00682594	0.0034118	0	0	0	0	0	0.0136593	0.0102445	0.0136579	0.00682105	0	0	0
OTU_195	Bacteria(100);Chloroflexi(100);Anaerolineae(100);SBR1031(100);SBR1031_fa(97);SBR1031_ge(97);	0.0443262	0.0613371	0.0580106	0.0648531	0.0681686	0.0612557	0.0751135	0.0749446	0.0922037	0.102277	0.0955664	0.11947	0.0102505	0.0102316	0.0102449	0.0136649	0.0170707	0.0136491	0.0102403	0.00341834	0.00341588	0.00341239	0	0	0.0136519	0.010247	0.0136533	0.0204848	0.0170538	0.0170777	0.00682617	0.0102389	0.00341204	0	0.00341297	0	0.00341297	0.0102424	0.00341472	0.0136598	0.0102284	0.00682967	0.00341483	0.00341448	0.00682105	0	0	0
OTU_305	Bacteria(100);Firmicutes(94);Clostridia(90);Clostridiales(87);uncultured(87);uncultured_ge(87);	0	0	0	0	0	0	0	0	0	0	0	0	0.0341682	0.0375158	0.0136598	0.0239136	0.0204848	0.00682454	0	0.00341834	0	0	0	0	0.0716724	0.0409878	0.0409598	0.0375555	0.0409291	0.0102466	0.00682617	0.00341297	0.00341204	0.00341204	0.00341297	0	0.153584	0.146808	0.177565	0.0614691	0.0409137	0.0170742	0.0239038	0.0478028	0.0579789	0.0273084	0.0102428	0.0034167
OTU_294	Bacteria(100);Firmicutes(100);Clostridia(100);Peptostreptococcales-Tissierellales(100);Peptostreptococcales-Tissierellales_fa(100);Peptostreptococcales-Tissierellales_fa_unclassified(100);	0	0	0	0	0	0	0	0	0	0	0	0	0.0580859	0.1296	0.0990336	0.0922383	0.0341413	0.00682454	0	0	0	0	0	0	0.122867	0.150289	0.105813	0.0853534	0.0477506	0.0170777	0.00341309	0	0	0	0	0	0.0614334	0.0682827	0.0443913	0.0170748	0.0136379	0.00341483	0	0	0	0	0	0
OTU_319	Bacteria(100);Firmicutes(100);Clostridia(100);Clostridia_or(100);Hungateiclostridiaceae(100);Hungateiclostridiaceae_unclassified(100);	0.0136388	0.0204457	0.0272991	0.0546131	0.0613518	0.0952867	0.153641	0.146483	0.102449	0.0886404	0.0989795	0.0921628	0	0	0	0.00683247	0.00682827	0.0102368	0.0136537	0.00683667	0.00683177	0.00682477	0.00341285	0	0.00341297	0	0	0.00341413	0.00682152	0.0136621	0.0102393	0.0136519	0.0204722	0.0102361	0	0	0	0	0	0	0.00340948	0.00682967	0.0102445	0.00682897	0.00682105	0.00341355	0.00341425	0
OTU_241	Bacteria(100);Spirochaetota(80);Spirochaetia(80);Spirochaetales(80);Spirochaetaceae(80);Spirochaetaceae_unclassified(80);	0.126159	0.098821	0.0750725	0.0785063	0.0749855	0.071465	0.0648708	0.0749446	0.0580542	0.0818219	0.0750879	0.0443747	0	0.00341052	0.00341495	0.00683247	0.0102424	0.0136491	0.00682687	0.010255	0.00341588	0.00341239	0.00341285	0.00341122	0.00341297	0	0.00341332	0.0102424	0.0102323	0.0102466	0.0102393	0.0204778	0.0102361	0	0.00682594	0.0034118	0.00341297	0	0	0.00341495	0.00340948	0.0102445	0.00682967	0.00341448	0.00341052	0.00341355	0.00341425	0
OTU_235	Bacteria(100);Armatimonadota(100);uncultured(95);uncultured_or(95);uncultured_fa(95);uncultured_ge(95);	0.0681942	0.0442991	0.0511858	0.0955729	0.0511265	0.0442403	0.013657	0.0136263	0.00341495	0.00340925	0.00341309	0	0.00341682	0.0102316	0.0102449	0.0204974	0.0546262	0.0580086	0.0341344	0.02051	0.0102477	0.0204743	0.0136514	0.0102337	0.0170648	0.0068313	0.01024	0.0409696	0.0613936	0.0444019	0.0273047	0.00341297	0.00682408	0.0136482	0.0102389	0.0034118	0.00682594	0.00682827	0.00682943	0.0273196	0.0306853	0.0341483	0.0239038	0.0273159	0.0170526	0.0136542	0.013657	0.0068334
OTU_291	Bacteria(100);Bacteroidota(100);Bacteroidia(100);Bacteroidales(100);M2PB4-65_termite_group(100);M2PB4-65_termite_group_ge(100);	0	0	0	0	0	0	0	0	0	0	0	0	0	0	0	0	0	0	0	0	0	0	0	0.00341122	0	0	0	0	0	0	0	0	0	0	1.03072	0.0784715	0	0	0	0	0	0	0	0	0	0	0	0.0034167
OTU_169	Bacteria(100);Firmicutes(100);Clostridia(100);Christensenellales(100);Christensenellaceae(100);Christensenellaceae_R-7_group(100);	0.0613748	0.0511143	0.044361	0.0443731	0.0545349	0.0578526	0.0751135	0.0817578	0.102449	0.160235	0.150176	0.112643	0	0.00341052	0.00341495	0.00683247	0.00341413	0	0.00341344	0.00341834	0.00683177	0.00682477	0.00682571	0.00341122	0	0	0.00341332	0.00682827	0.00682152	0	0	0.00341297	0.00341204	0.00682408	0.00341297	0.00682361	0	0	0	0	0.00340948	0	0	0.00341448	0.00341052	0.00341355	0.00341425	0.0034167
OTU_50	Bacteria(100);Firmicutes(100);Clostridia(100);Peptostreptococcales-Tissierellales(99);Sedimentibacteraceae(99);Sedimentibacter(99);	0.0613748	0.0613371	0.0272991	0.0273066	0.0204506	0.0170155	0.0170713	0.0102197	0.0204897	0.013637	0.0102393	0.0102403	0.0649195	0.0511579	0.0375645	0.0717409	0.0273131	0.0136491	0.00682687	0.0273467	0	0	0.00682571	0.00341122	0.105802	0.0853913	0.0682664	0.0307272	0.0306968	0.0136621	0.00341309	0.00341297	0	0	0	0.0034118	0.0443686	0.0341413	0.0273177	0.0170748	0.0102284	0.00341483	0.00341483	0.00341448	0	0	0	0.0034167
OTU_357	Bacteria(100);Firmicutes(100);Bacilli(100);Paenibacillales(99);Paenibacillaceae(99);Paenibacillaceae_unclassified(99);	0	0	0	0	0	0	0	0	0	0	0	0	0	0	0	0	0	0	0	0	0	0	0	0	0	0	0	0	0	0	1.08195	0.00682594	0.0102361	0	0	0	0	0	0	0	0	0	0	0	0	0	0	0
OTU_279	Bacteria(100);Firmicutes(100);Clostridia(100);Oscillospirales(100);Oscillospirales_unclassified(100);Oscillospirales_unclassified(100);	0	0	0	0	0	0	0	0	0	0	0	0	0.116172	0.0852631	0.0443944	0.0375786	0.0170707	0.00341227	0	0	0	0	0	0	0.119454	0.129795	0.109226	0.0785251	0.0750367	0.0136621	0.00341309	0.00341297	0	0	0	0.0034118	0.122867	0.0716968	0.0409766	0.0136598	0.00681896	0	0	0	0	0	0	0
OTU_1646	Bacteria(100);Patescibacteria(100);Berkelbacteria(99);Berkelbacteria_or(99);Berkelbacteria_fa(99);Berkelbacteria_ge(99);	0.0102291	0.0136305	0.0204743	0.0375465	0.0647602	0.0884805	0.150227	0.10901	0.0990336	0.126142	0.122871	0.150191	0	0	0	0.00341623	0.00682827	0	0.00341344	0.00683667	0	0.00682477	0.00682571	0	0	0	0	0	0.00682152	0.00683107	0.00341309	0	0.00682408	0.00341204	0.00682594	0	0	0	0	0	0	0	0.00341483	0.0102435	0.00341052	0.00341355	0	0.0034167
OTU_204	Bacteria(100);Patescibacteria(100);Dojkabacteria(100);Dojkabacteria_or(100);Dojkabacteria_fa(100);Dojkabacteria_ge(100);	0	0	0	0	0	0	0	0	0	0	0	0	0.109338	0.112547	0.112693	0.0888221	0.075111	0.0272982	0.0204806	0.010255	0.00683177	0.00341239	0	0	0.0716724	0.07856	0.0682664	0.0648686	0.0409291	0.0204932	0.0102393	0.00682594	0.00341204	0	0	0	0.0307167	0.0273131	0.0307325	0.0239047	0.0102284	0.00341483	0.00341483	0	0.00341052	0	0	0
OTU_119	Bacteria(100);Bacteroidota(100);Bacteroidia(100);Bacteroidales(100);Rikenellaceae(87);Rikenellaceae_unclassified(87);	0.00340971	0	0	0	0	0	0	0	0	0	0	0	0.14009	0.146653	0.194652	0.167395	0.13998	0.037535	0.0409612	0.0239284	0.0136635	0.00682477	0	0.0102337	0.0204778	0.010247	0.0136533	0.0102424	0.00682152	0.00341553	0.00341309	0	0	0	0	0	0.0204778	0.0136565	0.0102442	0.0102449	0.00681896	0.00341483	0.00341483	0	0	0	0	0
OTU_281	Bacteria(100);Firmicutes(100);Clostridia(100);Christensenellales(100);Christensenellaceae(100);Christensenellaceae_R-7_group(100);	0	0.00340762	0	0	0	0.0034031	0	0.00340657	0	0	0	0	0.0341682	0.071621	0.0785439	0.0922383	0.0614544	0.0307104	0.0136537	0.00683667	0.00341588	0.00341239	0	0.00341122	0.0580205	0.07856	0.0887463	0.0682827	0.0579829	0.0170777	0.0136523	0.0102389	0.00341204	0.00341204	0	0	0.0307167	0.051212	0.0546355	0.0443944	0.0238663	0.0170742	0.0136593	0.00341448	0.00341052	0.00341355	0.00341425	0.0034167
OTU_245	Bacteria(100);Firmicutes(100);Clostridia(100);Oscillospirales(100);Ruminococcaceae(100);Ruminococcus(100);	0.00681942	0.149935	0.0648354	0.0546131	0.0545349	0.306279	0.119499	0.0647249	0.0614691	0.0750034	0.0443701	0.0375478	0	0	0	0	0.00341413	0	0	0	0	0	0	0	0	0	0	0.00341413	0.00341076	0	0	0	0.00341204	0	0	0	0	0	0	0	0.00340948	0	0	0	0	0	0	0
OTU_306	Bacteria(100);Firmicutes(100);Clostridia(100);Lachnospirales(100);Lachnospiraceae(100);Lachnospiraceae_unclassified(100);	0	0.00681524	0.00682477	0.00341332	0.00340843	0.564914	0.013657	0.0102197	0.0068299	0.0886404	0.245742	0.0853359	0	0	0	0	0.00341413	0	0	0	0	0	0	0	0	0	0	0	0.00682152	0	0	0	0.00341204	0	0	0	0	0	0	0	0	0	0	0	0	0	0	0
OTU_188	Bacteria(100);Bacteroidota(100);Bacteroidia(100);Bacteroidales(100);Marinilabiliaceae(100);uncultured(100);	0.00340971	0.00340762	0.0102372	0	0	0	0	0	0	0	0	0	0	0.00341052	0	0.0239136	0	0.00341227	0	0.0239284	0	0	0	0.0511683	0.00341297	0	0	0	0	0	0	0	0	0	0	0.017059	0.00341297	0	0.00341472	0	0	0	0	0	0	0	0	0.898592
OTU_385	Bacteria(100);Synergistota(100);Synergistia(100);Synergistales(100);Synergistaceae(100);uncultured(86);	0.0204583	0.0238533	0.0204743	0.0170666	0.0204506	0.0136124	0.0102428	0.0102197	0.0102449	0.0102277	0.0170654	0.0170672	0.0307514	0.071621	0.0648841	0.0922383	0.051212	0.037535	0.0136537	0.010255	0.00341588	0.00341239	0.00682571	0.0102337	0.0204778	0.0648974	0.0580264	0.0238989	0.0545721	0.0239087	0.0102393	0.00341297	0	0.00341204	0.00341297	0.0034118	0.0102389	0.0341413	0.047806	0.0341495	0.0102284	0.00682967	0.00682967	0.00682897	0.00682105	0.0068271	0.0102428	0.0034167
OTU_231	Bacteria(100);Verrucomicrobiota(100);Verrucomicrobiae(100);Opitutales(100);Opitutaceae(100);Lacunisphaera(100);	0.190944	0.0681524	0.0477734	0.136533	0.0715771	0.0476434	0.0716993	0.0579118	0.0443944	0.153416	0.040957	0.0409612	0	0	0	0	0.00341413	0.00341227	0.00341344	0	0	0	0	0	0	0	0	0	0.00341076	0	0	0.00341297	0.00341204	0	0	0	0	0	0	0	0.00340948	0	0	0	0	0	0	0
OTU_391	Bacteria(100);Caldatribacteriota(100);Caldatribacteriia(100);Caldatribacteriales(100);Caldatribacteriaceae(100);Candidatus_Caldatribacterium(100);	0.00681942	0.00340762	0.00682477	0.00341332	0.00681686	0.0034031	0.00341425	0	0	0.00340925	0.00341309	0.00341344	0.0410018	0.0443368	0.0409794	0.0683247	0.0477979	0.0238859	0.0136537	0.00683667	0.00341588	0.00341239	0.00341285	0.00682245	0.0648464	0.0717287	0.0682664	0.051212	0.0750367	0.0307398	0.0136523	0.00682594	0.00341204	0.00341204	0.00682594	0.0034118	0.0443686	0.0443837	0.0580502	0.0409794	0.0204569	0.0136593	0.0102445	0.00341448	0	0.00341355	0.0068285	0
OTU_237	Bacteria(100);Firmicutes(100);D8A-2(100);D8A-2_or(100);D8A-2_fa(100);D8A-2_ge(100);	0.0204583	0.027261	0.0204743	0.0136533	0.0102253	0.0136124	0.013657	0.0136263	0.0102449	0.013637	0.0170654	0.0170672	0.0273345	0.0341052	0.0512243	0.044411	0.0341413	0.0204736	0.0136537	0.00683667	0	0.00341239	0	0	0.0307167	0.0717287	0.0921596	0.105838	0.098912	0.0341553	0.0238916	0.00682594	0.00682408	0.00682408	0	0.00682361	0.0102389	0.0136565	0.0102442	0.0136598	0.00340948	0.0102445	0.00341483	0.00341448	0.00682105	0.00341355	0	0.0034167
OTU_292	Bacteria(100);Firmicutes(100);Clostridia(100);Clostridia_or(100);Hungateiclostridiaceae(100);Ruminiclostridium(100);	0	0	0	0.00341332	0	0.0034031	0	0	0	0.00340925	0	0	0.0683364	0.071621	0.068299	0.0717409	0.0375555	0.0102368	0.00682687	0.00341834	0	0	0	0.00341122	0.0682594	0.116132	0.0921596	0.0716968	0.0375183	0.00683107	0.00341309	0.00341297	0	0	0.00341297	0.0102354	0.0511945	0.0443837	0.0443913	0.0443944	0.0238663	0.0102445	0.00341483	0	0	0	0	0
OTU_184	Bacteria(100);Chloroflexi(100);Anaerolineae(100);Anaerolineales(100);Anaerolineaceae(100);uncultured(100);	0.0170486	0.00681524	0.0136495	0.0136533	0.0102253	0.00680619	0.0102428	0.0102197	0.0102449	0.0102277	0.00341309	0.0102403	0.0341682	0.0341052	0.0273196	0.044411	0.0238989	0.0136491	0.0170672	0.00683667	0.0102477	0.00682477	0.00341285	0	0.0477816	0.0648974	0.0648531	0.0409696	0.0477506	0.0204932	0.0170654	0.00682594	0.00682408	0.00341204	0	0	0.0443686	0.0546262	0.0648796	0.0546392	0.0306853	0.0273187	0.0170742	0.0102435	0.00682105	0.00341355	0.00341425	0.0034167
OTU_1597	Bacteria(100);Firmicutes(100);Clostridia(100);Peptostreptococcales-Tissierellales(100);Sedimentibacteraceae(100);Sedimentibacter(100);	0.0272777	0.0204457	0.0170619	0.0170666	0.0204506	0.0102093	0.0102428	0.0102197	0.0102449	0.00681849	0.00682617	0.0102403	0.037585	0.0648	0.0512243	0.0683247	0.051212	0.0272982	0.00682687	0.00341834	0	0.00341239	0.0204771	0.0443459	0.0443686	0.0478191	0.0443731	0.0443837	0.0375183	0.00683107	0.00682617	0	0.00341204	0.00341204	0.00682594	0.0204708	0.0341297	0.0409696	0.0375619	0.0273196	0.0238663	0.00682967	0.00341483	0	0	0	0	0
OTU_314	Bacteria(100);Firmicutes(100);Thermovenabulia(100);Thermovenabulales(100);Thermovenabulales_fa(100);Tepidanaerobacter(100);	0	0	0	0	0	0	0	0	0	0	0	0	0.0854204	0.0920842	0.0648841	0.058076	0.0307272	0.0102368	0.0136537	0.00683667	0.00341588	0.00682477	0.00682571	0.00682245	0.0921502	0.0819756	0.0580264	0.0375555	0.0272861	0.0136621	0.00341309	0	0.00682408	0.00341204	0.00682594	0.0136472	0.0750853	0.051212	0.0546355	0.0204897	0.0102284	0.00682967	0.00682967	0.00341448	0.00682105	0	0.0068285	0.0034167
OTU_101	Bacteria(100);Firmicutes(100);Clostridia(100);Lachnospirales(100);Lachnospiraceae(100);Lachnospiraceae_unclassified(100);	0	0	0	0	0	0	0	0	0	0	0	0	0.00683364	0	0	0.0204974	0	0	0	0.030765	0	0	0.0136514	0.102337	0	0.00341565	0	0.00341413	0	0	0	0	0	0.0989491	0.334471	0.293415	0	0	0	0.00341495	0	0	0	0	0.0306947	0	0.0068285	0.0273336
OTU_151	Bacteria(100);Planctomycetota(100);Phycisphaerae(100);MSBL9(100);MSBL9_unclassified(100);MSBL9_unclassified(100);	0.139798	0.149935	0.0818973	0.0955729	0.0954361	0.0680619	0.0648708	0.0510986	0.0375645	0.0477294	0.0443701	0.0375478	0	0	0	0.00341623	0.00682827	0.00682454	0.00341344	0.00341834	0	0	0	0	0	0	0	0.00341413	0.00341076	0.00683107	0.00341309	0.00341297	0.00341204	0	0.00341297	0	0	0	0	0.00341495	0	0.00341483	0	0	0	0	0	0
OTU_1346	Bacteria(100);Desulfobacterota(100);Syntrophia(100);Syntrophales(100);Syntrophaceae(95);Syntrophus(95);	0.0647845	0.0477067	0.0272991	0.0273066	0.023859	0.0170155	0.0238998	0.0170329	0.0136598	0.0238647	0.0204785	0.0204806	0.0170841	0.0170526	0.0375645	0.0341623	0.0341413	0.0307104	0.0170672	0.00683667	0.00683177	0.00341239	0.00682571	0.00341122	0.0170648	0.0409878	0.0375465	0.0443837	0.0477506	0.0307398	0.0170654	0.0102389	0.00682408	0.00341204	0.00341297	0.0034118	0.0204778	0.0204848	0.0204883	0.0239047	0.0170474	0.020489	0.0136593	0.0102435	0.00682105	0	0.00341425	0.0034167
OTU_222	Bacteria(100);Chloroflexi(100);Anaerolineae(100);Anaerolineales(100);Anaerolineaceae(100);Leptolinea(100);	0.0409165	0.0408914	0.0307115	0.0341332	0.0374928	0.0306279	0.0238998	0.0306592	0.0307346	0.027274	0.0307178	0.0512015	0.0136673	0.00682105	0.0136598	0.0136649	0.0341413	0.0272982	0.023894	0.0273467	0.0204953	0.0204743	0.0170643	0.00682245	0.0136519	0.0136626	0.0204799	0.0170707	0.0238753	0.0136621	0.0170654	0.0307167	0.0170602	0.0170602	0.0170648	0.00682361	0.00341297	0.00682827	0.0102442	0.0068299	0.00681896	0.00682967	0.00341483	0.0170724	0.0102316	0.0170678	0.013657	0.0068334
OTU_333	Bacteria(100);Chloroflexi(100);Anaerolineae(100);Anaerolineales(100);Anaerolineaceae(100);uncultured(99);	0.023868	0.0238533	0.0307115	0.0375465	0.0340843	0.0374341	0.0477995	0.0647249	0.0648841	0.0647757	0.0614355	0.0716821	0.00341682	0.00341052	0.0068299	0.0102487	0.0102424	0.0204736	0.0136537	0.0136733	0.0136635	0.0238867	0.0170643	0.0136449	0.00341297	0.0068313	0.0136533	0.0136565	0.0170538	0.0239087	0.0102393	0.0170648	0.0102361	0.00682408	0.0102389	0.00682361	0.00341297	0.0136565	0.0136589	0.0068299	0.00681896	0.00682967	0.0102445	0.0102435	0.00341052	0.00341355	0.0068285	0.0102501
OTU_471	Bacteria(100);Firmicutes(83);Firmicutes_unclassified(83);Firmicutes_unclassified(83);Firmicutes_unclassified(83);Firmicutes_unclassified(83);	0	0	0	0	0	0	0	0	0	0	0	0	0.0102505	0.00341052	0.00341495	0.00341623	0.00341413	0.00682454	0.0170672	0.0170917	0.0204953	0.00341239	0.00682571	0.122804	0	0	0	0	0.00341076	0.00683107	0.0102393	0.00682594	0.00682408	0.00682408	0.00341297	0.573183	0.00341297	0.00341413	0	0.00341495	0.00681896	0.00682967	0.00341483	0.00682897	0.00682105	0.0273084	0.027314	0.0136668
OTU_273	Bacteria(100);Verrucomicrobiota(100);Lentisphaeria(100);Oligosphaerales(100);Oligosphaeraceae(100);Oligosphaera(100);	0.0988816	0.102229	0.0409486	0.0409598	0.0409012	0.0816743	0.0921848	0.0817578	0.129768	0.0715942	0.0682617	0.0750956	0	0	0	0	0.00341413	0.00341227	0	0	0	0	0	0	0	0	0	0	0	0	0	0	0	0	0	0	0	0	0	0	0.00681896	0	0	0	0	0	0	0
OTU_288	Bacteria(100);Bacteroidota(100);Bacteroidia(100);Bacteroidales(100);Marinilabiliaceae(100);Marinilabiliaceae_ge(94);	0.0954719	0.0408914	0.061423	0.109226	0.126112	0.0170155	0.0102428	0.0102197	0.0170748	0.228419	0.102393	0.0819224	0	0	0	0.00683247	0	0.00341227	0.00341344	0	0	0	0	0	0	0	0	0.00341413	0.00341076	0.00341553	0	0	0.00682408	0	0	0	0	0	0	0.00341495	0	0	0	0	0	0	0	0
OTU_72	Bacteria(100);Bacteroidota(100);Bacteroidia(100);Bacteroidales(100);Marinilabiliaceae(100);Marinilabiliaceae_ge(100);	0.109111	0.119267	0.129671	0.0580264	0.0852108	0.0408372	0.0477995	0.0272526	0.0273196	0.0613664	0.0716748	0.10923	0	0	0	0.00341623	0.00341413	0.00341227	0.00341344	0	0	0	0	0	0	0	0	0.00341413	0.00341076	0.00341553	0	0	0.00341204	0	0	0	0	0	0	0	0	0	0	0	0	0	0	0
OTU_334	Bacteria(100);Firmicutes(100);Clostridia(100);Lachnospirales(100);Lachnospiraceae(100);Lachnospiraceae_unclassified(100);	0	0	0	0	0	0	0	0	0	0	0	0	0.00683364	0.00341052	0.00341495	0.00341623	0	0	0	0.00341834	0	0.00341239	0.14334	0.109159	0	0.00341565	0	0	0	0	0	0	0	0.0443565	0.351536	0.0887069	0	0	0	0	0.00340948	0	0	0	0	0	0.013657	0.123001
OTU_229	Bacteria(100);Proteobacteria(100);Gammaproteobacteria(100);Pseudomonadales(100);Pseudomonadaceae(100);Thiopseudomonas(100);	0	0	0	0	0	0	0	0	0	0	0	0	0.0170841	0.0170526	0.0136598	0.00683247	0.0102424	0.00341227	0.00341344	0.00341834	0	0.00341239	0	0.00682245	0.0580205	0.0888069	0.0785063	0.0921816	0.0648044	0.0375709	0.0341309	0.0170648	0.00682408	0.0102361	0.00341297	0.0136472	0.0546075	0.0580403	0.0512208	0.0375645	0.0238663	0.0170742	0.020489	0.0170724	0.0170526	0.0068271	0.00341425	0.0034167
OTU_307	Bacteria(100);Calditrichota(97);Calditrichia(97);Calditrichales(97);Calditrichaceae(97);Calditrichaceae_ge(95);	0.0716039	0.0885981	0.0580106	0.085333	0.0749855	0.071465	0.0853563	0.0681315	0.0409794	0.040911	0.0341309	0.0273075	0	0	0	0.00341623	0.0204848	0.0136491	0.00682687	0.00341834	0	0.00341239	0	0	0	0	0	0.00682827	0.013643	0.0102466	0.0102393	0.00682594	0.00341204	0.00341204	0	0	0	0	0	0.0068299	0.0102284	0.0102445	0.00682967	0.00341448	0.00341052	0.00341355	0.00341425	0
OTU_366	Bacteria(100);Firmicutes(100);Clostridia(100);Proteinivoracales(100);Proteinivoracales_fa(100);Proteinivoracales_ge(100);	0	0	0	0	0	0	0	0	0	0	0	0	0	0.00682105	0.0239047	0.00683247	0.00682827	0.0136491	0.0273075	0.0273467	0.030743	0.109196	0.105798	0.153505	0.0102389	0	0.00682664	0.00682827	0.00682152	0.0102466	0.0204785	0.0955631	0.0170602	0.0307083	0.0273038	0.0375299	0	0.0102424	0.0170736	0.00341495	0.00340948	0.00682967	0.00682967	0.00682897	0.0102316	0.0102407	0.0204855	0.0205002
OTU_191	Bacteria(100);Bacteroidota(100);Bacteroidia(100);Bacteroidales(100);Prolixibacteraceae(100);Roseimarinus(100);	0.177305	0.20105	0.0887221	0.0580264	0.0579434	0.0544495	0.0443853	0.0510986	0.0273196	0.0204555	0.0238916	0.0170672	0	0	0	0.00683247	0.00341413	0.00341227	0.00682687	0.00341834	0.00341588	0.00341239	0	0	0	0	0	0	0.00341076	0.00341553	0.00341309	0.00341297	0.00341204	0.00341204	0	0	0	0	0	0.00341495	0.00340948	0.00341483	0.00682967	0.00341448	0.00341052	0	0	0
OTU_537	Bacteria(100);Firmicutes(100);Clostridia(100);Lachnospirales(100);Lachnospiraceae(100);Lachnospiraceae_unclassified(100);	0.0818331	0.0613371	0.0511858	0.0409598	0.0852108	0.102093	0.0921848	0.102197	0.071714	0.0681849	0.0443701	0.0341344	0	0	0	0.00341623	0.00682827	0.00341227	0.00341344	0	0	0	0	0	0	0	0	0.00341413	0.0102323	0.00341553	0	0.00341297	0	0	0	0	0	0	0	0.00341495	0.00681896	0.00682967	0.00341483	0	0	0	0	0
OTU_360	Bacteria(100);Chloroflexi(100);Anaerolineae(100);Anaerolineales(100);Anaerolineaceae(100);Pelolinea(94);	0.0272777	0.0442991	0.044361	0.0204799	0.0374928	0.0374341	0.0341425	0.0408789	0.0478093	0.0375017	0.0443701	0.0409612	0.0102505	0.0170526	0.00341495	0.0102487	0.0204848	0.0170614	0.0136537	0.00683667	0.0102477	0.0102372	0.00682571	0.0102337	0.0170648	0.0136626	0.0136533	0.0136565	0.0170538	0.0170777	0.0102393	0.0307167	0.0136482	0.00682408	0.0102389	0.00682361	0.00341297	0.0102424	0.0136589	0.0068299	0.00681896	0.00682967	0.0136593	0.0102435	0.00682105	0.0068271	0.0068285	0.0034167
OTU_84	Bacteria(100);Bacteroidota(100);Bacteroidia(100);Bacteroidales(100);Paludibacteraceae(82);Paludibacteraceae_unclassified(82);	0	0	0	0	0	0	0	0	0	0	0	0	0.109338	0.0818526	0.071714	0.0546597	0.0443837	0.0204736	0.0170672	0.00683667	0.00341588	0.00341239	0.00341285	0	0.119454	0.0546504	0.0307199	0.0238989	0.0204645	0.00683107	0	0.00341297	0	0	0	0	0.0511945	0.0204848	0.0136589	0.0170748	0.00681896	0.00341483	0.00341483	0	0.0341052	0	0	0
OTU_446	Bacteria(100);Chloroflexi(100);Anaerolineae(100);Anaerolineales(100);Anaerolineaceae(100);uncultured(100);	0	0	0	0	0	0	0	0	0	0	0	0	0.0307514	0.0443368	0.0648841	0.0888221	0.075111	0.0443595	0.0273075	0.010255	0.00341588	0	0	0	0.0375427	0.0512348	0.0580264	0.0614544	0.0613936	0.0239087	0.0102393	0.00341297	0.00341204	0.00341204	0	0	0.0136519	0.0273131	0.0204883	0.0307346	0.0102284	0.00682967	0.00682967	0.00341448	0	0	0	0
OTU_263	Bacteria(100);Firmicutes(100);Clostridia(100);Christensenellales(100);Christensenellaceae(100);Christensenellaceae_R-7_group(100);	0	0	0	0	0	0	0	0	0	0	0	0	0.0649195	0.0818526	0.068299	0.058076	0.0614544	0.0272982	0.0102403	0.00683667	0.00341588	0	0.00341285	0	0.0546075	0.0512348	0.0580264	0.0443837	0.0443398	0.0170777	0.0136523	0	0	0	0	0	0.0341297	0.0204848	0.0204883	0.0307346	0.0170474	0.0102445	0.00341483	0.00341448	0	0	0	0
OTU_277	Bacteria(100);Firmicutes(100);Clostridia(100);Christensenellales(100);Christensenellaceae(100);Christensenellaceae_R-7_group(100);	0.0170486	0.0136305	0.0409486	0.0238932	0.0204506	0.0204186	0.027314	0.0170329	0.0204897	0.0306832	0.0170654	0.023894	0.0136673	0.0204631	0.0136598	0.0204974	0.0273131	0.0102368	0.00682687	0.010255	0.00683177	0.00341239	0.00341285	0.00341122	0.0273038	0.0375722	0.0375465	0.0238989	0.0477506	0.0204932	0.0136523	0.00682594	0.00682408	0.00682408	0.00341297	0.0034118	0.0204778	0.0273131	0.0204883	0.0204897	0.0102284	0.00682967	0.00682967	0.0102435	0.0102316	0.0102407	0.0068285	0.0068334
OTU_298	Bacteria(100);Methylomirabilota(100);Methylomirabilia(100);Methylomirabilales(100);Methylomirabilaceae(100);Sh765B-TzT-35(100);	0.0681942	0.0954133	0.061423	0.0716797	0.0409012	0.0578526	0.0716993	0.0442855	0.0546392	0.0579572	0.0614355	0.0443747	0	0	0	0.00683247	0.00341413	0.00341227	0.00341344	0.00341834	0.00341588	0	0	0	0	0	0	0.00341413	0.00682152	0.00683107	0.00341309	0.00341297	0.00341204	0.00341204	0	0	0	0	0	0.00341495	0.00340948	0.00341483	0	0	0	0	0	0
OTU_373	Bacteria(100);Proteobacteria(100);Gammaproteobacteria(100);Burkholderiales(100);Alcaligenaceae(100);Paenalcaligenes(100);	0	0	0	0	0	0	0	0	0	0	0	0	0.0341682	0.0204631	0.0102449	0.0136649	0.0170707	0.0170614	0.0102403	0.02051	0.0239112	0.0136495	0.0204771	0.0341122	0.0375427	0.0409878	0.0341332	0.0375555	0.0511614	0.051233	0.0477832	0.0102389	0.0272963	0.0238843	0.0273038	0.0307062	0.0170648	0.0136565	0.0204883	0.0136598	0.0102284	0.00682967	0.0102445	0.0102435	0.00341052	0.0068271	0.0068285	0.0068334
OTU_227	Bacteria(100);Patescibacteria(100);Parcubacteria(100);32-520(100);32-520_fa(100);32-520_ge(100);	0.0647845	0.0579295	0.044361	0.0511998	0.0511265	0.0578526	0.0580423	0.0715381	0.0887887	0.0579572	0.0682617	0.0614418	0	0	0	0.00341623	0	0.00341227	0	0.00341834	0	0	0	0	0	0	0	0.00341413	0.00682152	0.00683107	0	0.00341297	0.00341204	0	0	0	0	0	0	0	0.00681896	0.00341483	0	0.00341448	0	0	0	0
OTU_168	Bacteria(100);Verrucomicrobiota(100);Verrucomicrobiae(100);Pedosphaerales(100);Pedosphaeraceae(100);ADurb.Bin063-1(100);	0.0750136	0.0851905	0.061423	0.0375465	0.0545349	0.0306279	0.0512138	0.0408789	0.0443944	0.0681849	0.0511963	0.0648553	0	0.00341052	0.00341495	0.00341623	0.00682827	0.00341227	0.00682687	0.00683667	0.00683177	0	0.00341285	0	0.00341297	0	0.00341332	0.00682827	0.0102323	0.00683107	0.00341309	0.00341297	0	0.00341204	0	0	0	0	0	0.0102449	0.00340948	0.00341483	0.00341483	0	0	0	0	0
OTU_393	Bacteria(100);Acidobacteriota(100);Acidobacteriae(100);Bryobacterales(100);Bryobacteraceae(100);Bryobacter(100);	0.0988816	0.0783752	0.0955468	0.0989862	0.0920277	0.0510465	0.040971	0.0340657	0.0375645	0.0443202	0.0341309	0.0409612	0	0	0	0	0	0.00341227	0.00341344	0.00341834	0	0	0	0	0	0	0	0	0	0	0.00341309	0.00341297	0.00341204	0	0	0	0	0	0	0	0	0.00341483	0	0	0	0	0	0
OTU_452	Bacteria(100);Firmicutes(100);Bacilli(100);RF39(100);RF39_fa(100);RF39_ge(100);	0	0	0	0	0	0	0	0	0	0	0	0	0	0	0	0	0	0	0	0	0	0	0.303744	0.0170561	0	0	0	0	0	0	0	0	0	0.00341204	0.290102	0.146708	0	0	0	0	0	0	0	0	0	0	0	0
OTU_379	Bacteria(100);Firmicutes(100);Clostridia(100);Lachnospirales(100);Lachnospiraceae(100);Lachnotalea(90);	0.0306874	0.15675	0.0784849	0.0477865	0.0340843	0.0646588	0.0751135	0.0442855	0.0512243	0.0511387	0.0204785	0.0273075	0	0	0	0	0.0102424	0.0102368	0.00341344	0	0	0	0	0	0	0	0	0.00341413	0.0102323	0.0136621	0.00341309	0.00341297	0	0	0	0	0	0	0	0.00341495	0.00681896	0.00682967	0.00341483	0	0	0	0	0
OTU_386	Bacteria(100);Firmicutes(100);D8A-2(100);D8A-2_or(100);D8A-2_fa(100);D8A-2_ge(100);	0	0	0	0	0	0	0	0	0	0	0	0	0.0239177	0.0238737	0.0307346	0.0273299	0.0273131	0.0136491	0.0136537	0.010255	0.00683177	0.00341239	0.00682571	0.030701	0.0443686	0.0512348	0.0443731	0.0409696	0.0375183	0.0102466	0.0102393	0.00341297	0.00341204	0.00682408	0.00682594	0.00682361	0.0204778	0.0443837	0.0409766	0.0443944	0.0170474	0.0136593	0.0102445	0.0102435	0.00341052	0.0170678	0.0170713	0.0307503
OTU_325	Bacteria(100);Chloroflexi(100);Anaerolineae(100);Anaerolineales(100);Anaerolineaceae(100);uncultured(91);	0.0306874	0.0102229	0.0170619	0.0204799	0.0204506	0.0136124	0.0170713	0.00681315	0.0102449	0.013637	0.00341309	0.00341344	0.0273345	0.0204631	0.0341495	0.0341623	0.0273131	0.0307104	0.0204806	0.010255	0.00683177	0.00682477	0.00341285	0	0.0136519	0.0273252	0.0273066	0.0307272	0.0375183	0.0273243	0.0136523	0.0170648	0.00341204	0.00341204	0.00682594	0	0.0170648	0.0204848	0.023903	0.0170748	0.0170474	0.0136593	0.0102445	0.0102435	0.00682105	0	0.00341425	0.0034167
OTU_375	Bacteria(100);Firmicutes(100);Desulfitobacteriia(100);Desulfitobacteriales(100);Desulfitobacteriales_unclassified(100);Desulfitobacteriales_unclassified(100);	0	0	0	0	0	0	0	0	0	0	0	0	0.00341682	0.0102316	0.0102449	0.00683247	0.00682827	0.00341227	0	0	0	0.061423	0.184294	0.0648132	0.0170648	0.0307409	0.0273066	0.0170707	0.013643	0.00341553	0.00341309	0.00341297	0	0.0511806	0.0614334	0.034118	0.0204778	0.0307272	0.0204883	0.0239047	0.0102284	0.00682967	0.00341483	0	0	0	0	0.0068334
OTU_404	Bacteria(100);Bacteroidota(100);Bacteroidia(100);Bacteroidales(100);Dysgonomonadaceae(100);Dysgonomonadaceae_unclassified(100);	0	0.00340762	0.00341239	0	0.00340843	0.0034031	0.00341425	0	0.00341495	0.00340925	0.00341309	0.00341344	0.0239177	0.0170526	0.0204897	0.0204974	0.0136565	0.00341227	0.00682687	0.00341834	0	0.00682477	0.00341285	0.00341122	0.00682594	0	0.00341332	0	0.00341076	0	0.00682617	0.0580205	0.0307083	0.0682408	0.0580205	0.0614125	0.00682594	0.00341413	0	0	0.00340948	0.00341483	0.00341483	0.0375593	0.0511579	0.0955795	0.027314	0.0205002
OTU_261	Bacteria(100);Firmicutes(100);Syntrophomonadia(100);Syntrophomonadales(100);Syntrophomonadaceae(100);Syntrophomonas(96);	0	0	0	0	0	0	0	0	0	0	0	0	0.0478354	0.0682105	0.0580542	0.058076	0.0273131	0.00341227	0.00682687	0.00683667	0	0	0.0102386	0.0204673	0.0273038	0.0409878	0.0341332	0.0273131	0.0238753	0.00683107	0	0	0	0	0.00341297	0.0477653	0.0477816	0.0477979	0.0409766	0.0239047	0.0102284	0.00341483	0	0	0	0	0	0
OTU_377	Bacteria(100);Firmicutes(100);Thermoanaerobacteria(100);Thermoanaerobacterales(100);SRB2(100);SRB2_ge(100);	0	0	0	0	0	0	0	0	0	0	0	0	0.109338	0.112547	0.102449	0.105903	0.116081	0.0545963	0.023894	0.010255	0.00341588	0.00341239	0	0	0.00341297	0.010247	0.00341332	0.00682827	0.00682152	0.00341553	0	0	0	0	0	0	0.00341297	0.00341413	0.00682943	0	0	0	0	0	0	0	0	0
OTU_293	Bacteria(100);Firmicutes(100);Moorellia(100);Desulfitibacterales(100);Desulfitibacteraceae(100);Desulfitibacter(100);	0.00340971	0.00340762	0	0.00341332	0.00681686	0.0034031	0	0	0	0	0.00341309	0	0.0102505	0.0136421	0.0307346	0.0375786	0.0375555	0.0409472	0.0273075	0.00341834	0	0.0102372	0.0102386	0.00682245	0.0204778	0.0273252	0.0307199	0.0648686	0.0443398	0.0307398	0.0136523	0.00341297	0.00341204	0	0	0	0.0136519	0.0307272	0.047806	0.0546392	0.0238663	0.0170742	0.00341483	0	0.00341052	0	0	0
OTU_370	Bacteria(100);Chloroflexi(100);Dehalococcoidia(100);GIF9(100);GIF9_fa(100);GIF9_ge(100);	0.0306874	0.0477067	0.0477734	0.0238932	0.0374928	0.034031	0.054628	0.0408789	0.0478093	0.0715942	0.0921533	0.0819224	0	0	0	0.00683247	0.00682827	0.00682454	0	0	0	0.00341239	0	0	0	0	0	0	0.0102323	0.00683107	0.00682617	0.00341297	0.00341204	0.00341204	0	0	0	0	0	0.00341495	0.00340948	0.00341483	0	0.00341448	0	0.00341355	0	0
OTU_398	Bacteria(100);Firmicutes(100);Bacilli(100);Lactobacillales(100);Aerococcaceae(100);Globicatella(100);	0	0	0	0	0	0	0	0	0	0	0	0	0.0170841	0.0204631	0.0170748	0.0239136	0.0170707	0.00341227	0.00341344	0.00341834	0.00341588	0.00682477	0.00682571	0.0238786	0.0204778	0.0375722	0.0375465	0.0443837	0.0306968	0.0204932	0.00341309	0.0136519	0.0204722	0.0443565	0.0511945	0.109178	0.00341297	0	0.00341472	0	0	0	0.00341483	0.0136579	0.0272842	0.0375491	0.0102428	0
OTU_1237	Bacteria(100);Firmicutes(100);Clostridia(100);Peptostreptococcales-Tissierellales(100);Peptostreptococcales-Tissierellales_fa(100);Tissierella(100);	0	0	0	0	0	0	0	0	0	0	0	0	0.0410018	0.105726	0.0751289	0.0478273	0.0341413	0.0341227	0.0170672	0.00341834	0.00341588	0.00682477	0.0136514	0.0136449	0.0375427	0.0239096	0.0307199	0.0136565	0.013643	0.00683107	0.00341309	0.00682594	0	0	0	0	0.0204778	0.0341413	0.0136589	0.0068299	0.0102284	0.00341483	0.00682967	0.0136579	0.0102316	0.0068271	0.00341425	0.0102501
OTU_337	Bacteria(100);Synergistota(100);Synergistia(100);Synergistales(100);Synergistaceae(100);Thermovirga(81);	0.0272777	0.0477067	0.044361	0.0307199	0.0374928	0.0306279	0.0477995	0.0306592	0.0409794	0.0511387	0.0546094	0.0580284	0.00341682	0.00341052	0.00341495	0.00683247	0.0102424	0.00682454	0.00341344	0.00683667	0.00341588	0.00341239	0.00682571	0.00341122	0	0	0	0.00341413	0.00682152	0.0136621	0.00682617	0.0170648	0.00341204	0.00341204	0.0102389	0.00682361	0	0	0	0.00341495	0.00340948	0.00682967	0.00341483	0.00341448	0.00341052	0.0068271	0.00341425	0.0034167
OTU_428	Bacteria(100);Firmicutes(100);Clostridia(100);Clostridia_or(99);Hungateiclostridiaceae(99);Hungateiclostridiaceae_unclassified(99);	0	0	0	0	0	0	0	0	0	0	0	0	0.0102505	0.00682105	0.0068299	0.00683247	0.00341413	0.00341227	0.00341344	0.010255	0.00341588	0.00682477	0.0307157	0.0784581	0.0307167	0.0239096	0.0238932	0.0204848	0.013643	0.00341553	0	0	0	0.00682408	0.0204778	0.0716479	0.0307167	0.0341413	0.023903	0.0136598	0.0102284	0.00341483	0.00341483	0.00682897	0.0170526	0.0375491	0.0477995	0.0546672
OTU_561	Bacteria(100);Firmicutes(100);Clostridia(100);Caldicoprobacterales(91);Caldicoprobacteraceae(91);Caldicoprobacter(91);	0	0	0	0	0	0	0	0	0	0	0	0	0	0	0	0	0.0307272	0.0409472	0.0136537	0	0	0.00341239	0	0	0.00341297	0.0136626	0.0204799	0.0238989	0.0852689	0.0648951	0.0102393	0.0102389	0	0	0	0	0.00341297	0.0204848	0.0443913	0.0819588	0.0920559	0.0682967	0.020489	0.00682897	0	0	0	0
OTU_422	Bacteria(100);Chloroflexi(100);Anaerolineae(100);SJA-15(100);SJA-15_fa(100);SJA-15_ge(100);	0.0375068	0.0340762	0.061423	0.0273066	0.0409012	0.0272248	0.027314	0.0170329	0.0204897	0.0340925	0.0170654	0.0204806	0	0.00341052	0.0068299	0.0136649	0.0102424	0.00341227	0.00682687	0	0.00341588	0.00682477	0.0102386	0.0102337	0.0102389	0.010247	0.01024	0.0136565	0.013643	0.0102466	0.00682617	0.0273038	0.0102361	0.00341204	0.00682594	0.00682361	0.0102389	0.0136565	0.00682943	0.0136598	0.00340948	0.00682967	0.00682967	0.00682897	0.00341052	0.00341355	0.0068285	0.0068334
OTU_598	Bacteria(100);Firmicutes(100);Clostridia(100);Peptostreptococcales-Tissierellales(100);Peptostreptococcales-Tissierellales_fa(100);Peptostreptococcales-Tissierellales_fa_unclassified(100);	0	0	0	0	0	0	0	0	0	0	0	0	0.00341682	0.00341052	0.0102449	0.0102487	0.00682827	0.00341227	0.0273075	0.00341834	0.00683177	0.0136495	0.02389	0.0204673	0.0170648	0.0204939	0.0511998	0.0341413	0.0443398	0.0136621	0.0170654	0.0989761	0.0204722	0.0341204	0.0238908	0.0102354	0.0341297	0.0170707	0.0307325	0.0068299	0.00340948	0.00341483	0.00341483	0.0136579	0.00682105	0.0068271	0.00341425	0.0034167
OTU_250	Bacteria(100);Firmicutes(100);BRH-c20a(100);BRH-c20a_or(100);BRH-c20a_fa(100);BRH-c20a_ge(100);	0	0	0	0	0	0	0	0	0	0	0	0	0.0444186	0.00682105	0	0.00341623	0	0	0	0.010255	0	0.00341239	0.0204771	0.0136449	0.0887372	0.10247	0.0716797	0.051212	0.0204645	0.00683107	0	0.00341297	0	0	0.0102389	0.0102354	0.0648464	0.0341413	0.0170736	0.00341495	0.00340948	0	0	0.00341448	0.0204631	0.0136542	0.0170713	0.0034167
OTU_193	Bacteria(100);Firmicutes(96);Clostridia(93);Christensenellales(92);Christensenellaceae(92);Christensenellaceae_R-7_group(92);	0.00340971	0.00340762	0	0	0	0.0034031	0.00341425	0.00340657	0	0	0	0	0.0136673	0.0136421	0.0204897	0.0170812	0.0136565	0.00682454	0.00341344	0.00341834	0.00341588	0	0	0	0.0546075	0.068313	0.0648531	0.0853534	0.0511614	0.0239087	0.0136523	0.00682594	0.00341204	0.00341204	0	0	0.0273038	0.0307272	0.0409766	0.0204897	0.0136379	0.0102445	0.00341483	0.00341448	0.00341052	0	0	0.0034167
OTU_388	Bacteria(100);Bacteroidota(100);Bacteroidia(100);Bacteroidales(100);Prolixibacteraceae(99);Prolixibacteraceae_unclassified(99);	0.0272777	0.0136305	0.0170619	0.0238932	0.0340843	0.0544495	0.054628	0.0851644	0.143428	0.143188	0.0170654	0.00682687	0	0	0	0	0	0.00341227	0	0	0.00341588	0	0	0	0	0	0	0	0	0	0.00341309	0	0.00682408	0.00341204	0	0	0	0	0	0	0	0	0	0	0	0	0	0
OTU_853	Bacteria(100);Firmicutes(98);Clostridia(98);Clostridia_or(98);Hungateiclostridiaceae(98);Hungateiclostridiaceae_unclassified(98);	0	0	0	0	0	0	0	0	0	0	0	0	0.0239177	0.0272842	0.0204897	0.00683247	0.00341413	0	0.00341344	0.0136733	0.00683177	0.0102372	0.0307157	0.0750469	0.0102389	0.0170783	0.0273066	0.0238989	0.013643	0.00683107	0.00341309	0.00682594	0.00682408	0.0136482	0.0204778	0.0545889	0.0204778	0.0136565	0.0273177	0.0239047	0.0102284	0.00341483	0.00682967	0.0204869	0.0102316	0.0136542	0.0238998	0.0375837
OTU_514	Bacteria(100);Firmicutes(100);Clostridia(100);Clostridia_or(98);Hungateiclostridiaceae(98);Hungateiclostridiaceae_unclassified(98);	0	0	0	0	0	0	0	0	0	0	0	0	0.00683364	0.0136421	0	0	0	0.00682454	0.0136537	0.0170917	0.0102477	0.0170619	0.0273028	0.0511683	0.0409556	0.0307409	0.00682664	0.00341413	0.00682152	0.00341553	0.00341309	0.00682594	0.0170602	0.00682408	0.0409556	0.180826	0.0341297	0.0204848	0.0102442	0.00341495	0.00340948	0.00341483	0	0.00682897	0.0102316	0.0136542	0.0102428	0.0102501
OTU_403	Bacteria(100);Firmicutes(100);Bacilli(100);Erysipelotrichales(100);Erysipelotrichaceae(100);uncultured(100);	0	0	0	0	0	0	0	0	0	0	0	0	0.119589	0.0409263	0.0204897	0.0239136	0.0170707	0.0102368	0	0.00683667	0	0	0	0	0.0853242	0.0409878	0.0204799	0.0136565	0.00341076	0.00341553	0.00341309	0	0	0	0	0	0.0887372	0.0443837	0.047806	0.0239047	0.0102284	0.00682967	0.00341483	0	0	0	0	0
OTU_221	Bacteria(100);Hydrogenedentes(100);Hydrogenedentia(100);Hydrogenedentiales(100);Hydrogenedensaceae(100);YC-ZSS-LKJ63(100);	0.0272777	0.0170381	0.0102372	0.01024	0.0170422	0.0102093	0.0068285	0.0136263	0.0068299	0.0102277	0.00341309	0.00682687	0.0239177	0.0272842	0.0170748	0.0307461	0.0341413	0.0170614	0.0136537	0.00683667	0.00683177	0.00341239	0.00341285	0.00341122	0.0238908	0.0307409	0.0273066	0.0443837	0.0272861	0.0170777	0.00341309	0.00341297	0.00341204	0.00341204	0.00341297	0	0.0204778	0.0136565	0.023903	0.0239047	0.0102284	0.0102445	0.00341483	0.00341448	0.00341052	0.00341355	0	0.0034167
OTU_1581	Bacteria(100);Firmicutes(91);Firmicutes_unclassified(91);Firmicutes_unclassified(91);Firmicutes_unclassified(91);Firmicutes_unclassified(91);	0	0	0	0	0	0	0	0	0	0	0	0	0	0.00682105	0.0102449	0.0136649	0.0136565	0.0102368	0.0102403	0.010255	0.0204953	0.0477734	0.0341285	0.0409347	0	0	0.00341332	0.00682827	0.00682152	0.00341553	0.0102393	0.00682594	0.00341204	0.0204722	0.109215	0.0784715	0.00341297	0.00341413	0.00682943	0.0170748	0.0136379	0.00682967	0.0136593	0.0102435	0.00341052	0	0.0341425	0.0478338
OTU_436	Bacteria(100);Firmicutes(100);Clostridia(100);Clostridia_or(100);Hungateiclostridiaceae(100);Hungateiclostridiaceae_unclassified(100);	0	0	0	0	0	0	0	0	0	0	0	0	0.00683364	0.0238737	0.0341495	0.0478273	0.0375555	0.0307104	0.0204806	0.0170917	0.0102477	0.0136495	0	0.00341122	0.0136519	0.0307409	0.0341332	0.0307272	0.0613936	0.0307398	0.0307178	0.0170648	0.00341204	0.00682408	0.00341297	0	0.0102389	0.0102424	0.0204883	0.0239047	0.0306853	0.00682967	0.00682967	0.00341448	0	0	0	0
OTU_310	Bacteria(100);Chloroflexi(100);Anaerolineae(100);RBG-13-54-9(95);RBG-13-54-9_fa(95);RBG-13-54-9_ge(95);	0.0102291	0.00681524	0.0136495	0.00682664	0.0102253	0.0034031	0.00341425	0	0	0.00340925	0.00341309	0.00341344	0.0239177	0.0375158	0.0273196	0.0273299	0.0341413	0.0136491	0.0136537	0.00341834	0	0	0	0	0.0443686	0.0409878	0.0477865	0.0341413	0.0272861	0.0170777	0.0170654	0.00341297	0	0.00341204	0	0	0.0238908	0.0307272	0.0341472	0.0239047	0.0102284	0.00682967	0.00682967	0	0	0	0	0
OTU_376	Bacteria(100);Firmicutes(100);Clostridia(100);Monoglobales(96);Monoglobaceae(96);Monoglobus(96);	0.0579651	0.0374838	0.0272991	0.0307199	0.0340843	0.0612557	0.0751135	0.0647249	0.0170748	0.0238647	0.0341309	0.0648553	0	0	0	0.00683247	0.00682827	0.00341227	0.00682687	0	0.00341588	0	0	0	0	0	0	0.00682827	0.00682152	0.00683107	0.00682617	0.00341297	0.00682408	0	0	0	0	0	0	0.00341495	0.00340948	0.00341483	0.00341483	0	0	0	0	0
OTU_1973	Bacteria(100);Firmicutes(100);Limnochordia(100);MBA03(91);MBA03_fa(91);MBA03_ge(91);	0	0	0	0	0	0	0	0	0	0	0	0	0.0649195	0.0511579	0.0580542	0.0512435	0.0443837	0.00682454	0.0102403	0.00683667	0	0.00682477	0.00682571	0.00682245	0.0443686	0.0273252	0.0273066	0.0170707	0.00682152	0.00683107	0.00341309	0	0.00341204	0.00341204	0.0136519	0.00682361	0.0307167	0.0204848	0.0170736	0.0102449	0.00681896	0.00341483	0	0.00341448	0.00341052	0.00341355	0.0102428	0.0102501
OTU_213	Bacteria(100);Firmicutes(100);Clostridia(100);Clostridia_or(100);Hungateiclostridiaceae(100);Hungateiclostridiaceae_unclassified(100);	0.0204583	0.0238533	0.0204743	0.0204799	0.0272675	0.0204186	0.0341425	0.0306592	0.0239047	0.00681849	0.0102393	0.0204806	0.0136673	0.0306947	0.0170748	0.0102487	0.0136565	0.00682454	0.00682687	0	0	0	0	0	0.0170648	0.0307409	0.0409598	0.0375555	0.0238753	0.0136621	0.0102393	0.00682594	0.00341204	0	0	0	0.00341297	0.00341413	0.0102442	0.0068299	0.0102284	0.00341483	0.00341483	0.00682897	0	0	0	0
OTU_1623	Bacteria(100);Firmicutes(100);Clostridia(97);Peptococcales(97);Peptococcaceae(97);Peptococcaceae_unclassified(97);	0	0	0	0	0	0	0	0	0	0	0	0	0.00683364	0.0102316	0.0068299	0.00341623	0.00341413	0	0	0	0	0	0	0	0.0375427	0.0478191	0.0443731	0.0546262	0.0306968	0.0102466	0.00341309	0.00341297	0	0	0.00341297	0.0102354	0.0477816	0.0785251	0.0717091	0.0614691	0.0272758	0.0170742	0.00682967	0	0	0	0	0
OTU_414	Bacteria(100);Firmicutes(100);Clostridia(100);Peptostreptococcales-Tissierellales(100);Peptostreptococcales-Tissierellales_fa(100);Tepidimicrobium(100);	0	0	0	0	0	0	0	0	0	0	0	0	0.0478354	0.0272842	0.0273196	0.0307461	0.00682827	0.00341227	0	0	0	0	0.00341285	0.00341122	0.0273038	0.0239096	0.0238932	0.0102424	0.00682152	0	0	0	0.00341204	0.0238843	0.170648	0.017059	0.0341297	0.0375555	0.0273177	0.0136598	0.0102284	0.00341483	0	0	0	0	0	0
OTU_349	Bacteria(100);Verrucomicrobiota(100);Verrucomicrobiae(100);LD1-PB3(100);LD1-PB3_fa(100);LD1-PB3_ge(100);	0.047736	0.0511143	0.0136495	0.00682664	0.00681686	0.00680619	0.0102428	0	0.00341495	0.00340925	0.00341309	0.00341344	0.0239177	0.0102316	0.0239047	0.0239136	0.0238989	0.0102368	0.00682687	0.00683667	0	0	0	0	0.0341297	0.0307409	0.0477865	0.0273131	0.0375183	0.0170777	0.00682617	0.00341297	0	0	0	0	0.0136519	0.0170707	0.0136589	0.0170748	0.0102284	0.00341483	0.00341483	0.00341448	0.00341052	0	0	0
OTU_323	Bacteria(100);Firmicutes(98);Bacilli(98);Izemoplasmatales(95);Izemoplasmatales_fa(95);Izemoplasmatales_ge(95);	0.160256	0.105636	0.0409486	0.0170666	0.0170422	0.0204186	0.0204855	0.0170329	0.0204897	0.0477294	0.0511963	0.0443747	0	0	0	0	0	0	0	0	0	0	0	0	0	0	0	0	0	0	0	0	0	0	0	0	0	0	0	0	0.0136379	0	0	0	0	0	0	0
OTU_1117	Bacteria(100);Firmicutes(100);Clostridia(100);Peptostreptococcales-Tissierellales(99);Peptostreptococcales-Tissierellales_fa(99);Tissierella(84);	0	0	0	0	0	0	0	0	0	0	0	0	0.0444186	0.0341052	0.0341495	0.0273299	0.0307272	0.0102368	0.00341344	0	0	0.00341239	0.0341285	0.0204673	0.0341297	0.0444035	0.0443731	0.0477979	0.0409291	0.0170777	0.00341309	0	0.00341204	0	0	0	0.0238908	0.0238989	0.0273177	0.0102449	0.00681896	0	0	0	0.00341052	0	0	0
OTU_442	Bacteria(100);Bacteria_unclassified(100);Bacteria_unclassified(100);Bacteria_unclassified(100);Bacteria_unclassified(100);Bacteria_unclassified(100);	0	0.00340762	0.0102372	0.01024	0.0170422	0.0374341	0.0580423	0.0579118	0.0478093	0.119324	0.0887402	0.0853359	0	0	0	0	0	0.00341227	0	0	0	0.00341239	0	0.00341122	0	0	0	0	0.00341076	0.00341553	0.00341309	0.00341297	0.00341204	0	0	0.0034118	0	0	0	0	0	0.00341483	0	0	0.00341052	0	0	0
OTU_871	Bacteria(100);Firmicutes(100);Thermovenabulia(96);Thermovenabulales(96);Thermovenabulales_fa(96);Tepidanaerobacter(95);	0	0	0	0	0	0	0	0	0	0	0	0	0	0.00682105	0.0204897	0.044411	0.0341413	0.0477718	0.0375478	0.0478567	0.0170794	0.0170619	0.0102386	0.00682245	0	0	0.00341332	0.00341413	0.0238753	0.0102466	0.0204785	0.0170648	0.0102361	0.0102361	0.0136519	0	0	0	0.0102442	0.0136598	0.0170474	0.020489	0.0170742	0.0239014	0.0170526	0.0102407	0.0204855	0.0170835
OTU_444	Bacteria(100);Verrucomicrobiota(100);Kiritimatiellae(100);WCHB1-41(100);WCHB1-41_fa(100);WCHB1-41_ge(100);	0.00681942	0.0102229	0.0375363	0.0443731	0.0443096	0.0578526	0.0716993	0.0715381	0.0580542	0.0443202	0.0443701	0.0273075	0	0	0	0	0.00341413	0.00682454	0.00341344	0.00341834	0	0.00341239	0	0	0	0	0	0	0	0	0.00341309	0	0.00341204	0.00341204	0	0	0	0	0	0	0.00340948	0.00341483	0.00341483	0	0	0	0	0
OTU_256	Bacteria(100);Bacteria_unclassified(100);Bacteria_unclassified(100);Bacteria_unclassified(100);Bacteria_unclassified(100);Bacteria_unclassified(100);	0.0818331	0.07156	0.0375363	0.109226	0.0613518	0.00680619	0.00341425	0.0204394	0.0204897	0.0886404	0.040957	0.00682687	0	0	0	0.00341623	0	0	0	0	0	0	0	0	0	0	0	0	0.00341076	0	0	0	0	0	0	0	0	0	0	0.00341495	0	0	0	0	0	0	0	0
OTU_347	Bacteria(100);Firmicutes(100);Clostridia(100);Clostridia_vadinBB60_group(100);Clostridia_vadinBB60_group_fa(100);Clostridia_vadinBB60_group_ge(100);	0	0	0	0	0	0	0	0	0	0	0	0	0.116172	0.105726	0.0887887	0.0751571	0.0477979	0.0170614	0.00682687	0.00341834	0	0.00341239	0	0	0.0375427	0.0136626	0.01024	0.00682827	0.00341076	0	0	0	0	0	0	0	0.00682594	0.00682827	0.00341472	0	0.00340948	0	0	0	0	0	0	0
OTU_329	Bacteria(100);Chloroflexi(100);Anaerolineae(100);Anaerolineales(100);Anaerolineaceae(100);uncultured(100);	0.0204583	0.0340762	0.0307115	0.0204799	0.0204506	0.0170155	0.0170713	0.0170329	0.0170748	0.0204555	0.0170654	0.023894	0.0102505	0.0102316	0.0136598	0.0102487	0.0136565	0.0136491	0.0102403	0.010255	0.00683177	0.00682477	0.00682571	0.00341122	0.00682594	0.0136626	0.01024	0.0136565	0.013643	0.00683107	0.0102393	0.0204778	0.00341204	0.00682408	0.00341297	0.00682361	0.00682594	0.00682827	0.00341472	0.0068299	0.00681896	0.00341483	0.00682967	0.00341448	0.00341052	0.0068271	0.0068285	0.0068334
OTU_491	Bacteria(100);Firmicutes(100);Clostridia(100);Peptostreptococcales-Tissierellales(100);Sedimentibacteraceae(100);Sedimentibacter(100);	0	0	0.00341239	0	0	0	0	0	0	0	0	0	0.00341682	0.00341052	0	0	0	0	0	0	0	0	0.00682571	0.0204673	0.00341297	0.00341565	0	0	0	0	0	0	0	0	0.0102389	0.0375299	0.109215	0.109252	0.0990268	0.0614691	0.0375043	0.0136593	0.00341483	0	0	0	0.0068285	0.0205002
OTU_635	Bacteria(100);Armatimonadota(100);uncultured(99);uncultured_or(99);uncultured_fa(99);uncultured_ge(99);	0.0409165	0.0238533	0.0238867	0.0443731	0.0272675	0.0136124	0.0102428	0.0136263	0.00341495	0	0.00341309	0.00341344	0	0.00682105	0.0068299	0.0102487	0.0204848	0.0204736	0.0170672	0.010255	0.00341588	0.00682477	0.00682571	0.00341122	0.00341297	0.0068313	0.00341332	0.0204848	0.0341076	0.0170777	0.0170654	0.00341297	0.00341204	0.00341204	0.00682594	0.0034118	0.00341297	0.00682827	0.00341472	0.0170748	0.0170474	0.0136593	0.0136593	0.00682897	0.00682105	0.0102407	0.0068285	0.0034167
OTU_326	Bacteria(100);Patescibacteria(100);Parcubacteria(100);32-520(100);32-520_fa(100);32-520_ge(100);	0.0750136	0.0374838	0.0307115	0.0443731	0.0340843	0.0408372	0.040971	0.0510986	0.0375645	0.0375017	0.0307178	0.0341344	0	0	0	0.00341623	0.00341413	0.00682454	0	0	0	0	0	0	0	0	0	0.00341413	0.00682152	0.00341553	0.00341309	0.00341297	0.00341204	0	0	0	0	0	0	0.00341495	0.00681896	0.00341483	0.00341483	0	0.00341052	0	0	0
OTU_441	Bacteria(100);Firmicutes(100);Clostridia(100);Clostridia_vadinBB60_group(100);Clostridia_vadinBB60_group_fa(100);Clostridia_vadinBB60_group_ge(100);	0.00681942	0.00340762	0	0	0	0.0034031	0	0	0	0.00340925	0	0	0.0136673	0.0136421	0.0102449	0.0170812	0.00682827	0	0	0.00683667	0	0.00341239	0.0546056	0.0341122	0	0	0	0	0	0	0	0	0	0	0	0	0.00682594	0.00341413	0	0	0.00340948	0	0	0.0478028	0.0409263	0.0614439	0.122913	0.0820008
OTU_253	Bacteria(100);Planctomycetota(100);Phycisphaerae(100);MSBL9(100);SM23-30(100);SM23-30_ge(100);	0.0579651	0.0681524	0.0545982	0.0443731	0.0477181	0.0272248	0.0375568	0.0408789	0.0239047	0.0340925	0.0204785	0.0273075	0	0	0	0.00341623	0.00341413	0.00682454	0.00341344	0	0.00341588	0	0	0	0	0	0	0.00341413	0	0.00341553	0.00341309	0.0102389	0.00682408	0	0	0	0	0	0	0.00341495	0	0.00341483	0.00341483	0	0.00341052	0	0	0
OTU_423	Bacteria(100);Firmicutes(100);Clostridia(100);Lachnospirales(100);Lachnospiraceae(100);Mobilitalea(88);	0.023868	0.0477067	0.0238867	0.0273066	0.0340843	0.0952867	0.040971	0.0442855	0.0751289	0.0715942	0.0170654	0.0170672	0	0	0	0	0.00341413	0	0	0	0.00683177	0	0	0	0	0	0	0	0.00341076	0	0.00341309	0	0	0	0	0	0	0	0	0	0.00340948	0	0	0	0	0	0	0
OTU_1882	Bacteria(100);Firmicutes(100);Clostridia(99);Caldicoprobacterales(97);Caldicoprobacteraceae(97);Caldicoprobacter(97);	0	0	0	0	0	0	0	0	0	0	0	0	0.174258	0.0545684	0.0785439	0.0888221	0.0443837	0.00341227	0	0	0	0	0	0	0.0170648	0.0409878	0.0204799	0.0102424	0.00341076	0	0	0	0	0	0	0	0	0	0	0	0	0	0	0	0	0	0	0
OTU_849	Bacteria(100);Actinobacteriota(100);Actinobacteria(100);Micrococcales(100);Bogoriellaceae(100);Georgenia(100);	0.0409165	0.0408914	0.0238867	0.0170666	0.0204506	0.0204186	0.0102428	0.0170329	0.0136598	0.013637	0.0102393	0.00682687	0.00683364	0.0170526	0.0170748	0.0273299	0.0170707	0.0102368	0.00682687	0.00683667	0.00683177	0.0102372	0.0102386	0.00341122	0.0136519	0.0068313	0.01024	0.0170707	0.013643	0.00683107	0.0102393	0.0136519	0.00341204	0.00341204	0.00682594	0	0.00682594	0.00341413	0.00682943	0.0068299	0.00340948	0.00341483	0.00341483	0.00682897	0.00341052	0.00341355	0.00341425	0.0034167
OTU_433	Bacteria(100);Firmicutes(100);Clostridia(100);Lachnospirales(100);Lachnospiraceae(100);Lachnospiraceae_unclassified(100);	0	0	0	0	0	0	0	0	0	0	0	0	0.00683364	0.0102316	0.0068299	0.00683247	0	0.00341227	0	0	0	0	0.0136514	0.0136449	0.0102389	0.00341565	0.00341332	0	0.00341076	0	0	0	0	0.00341204	0.341297	0.102354	0	0	0	0	0	0	0	0	0	0	0	0
OTU_327	Bacteria(100);Acidobacteriota(100);Holophagae(100);Holophagales(100);Holophagaceae(100);Holophaga(83);	0.0443262	0.0170381	0.0272991	0.0204799	0.0272675	0.0272248	0.0716993	0.0647249	0.0819588	0.0750034	0.0443701	0.0204806	0	0	0	0	0.00341413	0	0	0	0	0	0	0	0	0	0	0	0	0	0	0	0.00341204	0	0	0	0	0	0	0	0	0	0	0	0	0	0	0
OTU_268	Bacteria(100);Patescibacteria(100);Microgenomatia(100);Candidatus_Woesebacteria(100);Candidatus_Woesebacteria_fa(100);Candidatus_Woesebacteria_ge(100);	0.0545554	0.0408914	0.0307115	0.0238932	0.023859	0.0136124	0.013657	0.00681315	0.0068299	0.0102277	0.00682617	0.0102403	0.0136673	0.0204631	0.0204897	0.0136649	0.0102424	0.00341227	0	0	0	0	0	0	0.0204778	0.0170783	0.0273066	0.0170707	0.0238753	0.00683107	0.00682617	0.00341297	0	0	0	0	0.0136519	0.0204848	0.0136589	0.0102449	0.0102284	0.00682967	0.00341483	0	0	0	0	0
OTU_363	Bacteria(100);Bacteria_unclassified(100);Bacteria_unclassified(100);Bacteria_unclassified(100);Bacteria_unclassified(100);Bacteria_unclassified(100);	0.0102291	0.0136305	0.0136495	0.0273066	0.0272675	0.0272248	0.0341425	0.0340657	0.0478093	0.0613664	0.0580225	0.054615	0	0.00682105	0.00341495	0.00683247	0.0102424	0.00341227	0.00682687	0.00341834	0	0.00341239	0	0	0	0	0.00341332	0.00341413	0.00682152	0.00341553	0.00341309	0	0.00341204	0	0	0	0.00682594	0.00341413	0	0.00341495	0.00340948	0.00682967	0.00341483	0.00341448	0.00682105	0.00341355	0	0.0068334
OTU_487	Bacteria(100);Bacteroidota(100);Ignavibacteria(100);Ignavibacteriales(100);SR-FBR-L83(100);SR-FBR-L83_ge(100);	0.00340971	0	0	0.00341332	0.0136337	0.034031	0.0375568	0.0647249	0.116108	0.0715942	0.0853271	0.078509	0	0	0	0	0	0	0	0	0	0	0	0	0	0	0	0	0.00341076	0	0	0	0	0	0	0	0	0	0	0	0.00681896	0	0	0	0	0	0	0
OTU_483	Bacteria(100);uncultured(100);uncultured_cl(100);uncultured_or(100);uncultured_fa(100);uncultured_ge(100);	0.0443262	0.0374838	0.0272991	0.0307199	0.0340843	0.0374341	0.0648708	0.0510986	0.0546392	0.0170462	0.0238916	0.023894	0	0	0	0.00341623	0	0.00341227	0.00341344	0.00341834	0.00683177	0	0.00341285	0.00341122	0	0	0	0.00341413	0.00341076	0.00341553	0.00341309	0.00341297	0.00682408	0.00341204	0	0	0	0	0	0	0	0	0.00341483	0.00341448	0.00341052	0	0.00341425	0
OTU_466	Bacteria(100);Firmicutes(98);Firmicutes_unclassified(98);Firmicutes_unclassified(98);Firmicutes_unclassified(98);Firmicutes_unclassified(98);	0	0	0	0	0	0	0	0	0	0	0	0	0	0.00682105	0.0068299	0.00341623	0.00341413	0	0	0	0	0.0204743	0.0341285	0.0102337	0.00341297	0.0068313	0.00682664	0.00682827	0.00682152	0	0	0	0.00682408	0.0238843	0.0784983	0.102354	0.00682594	0.0136565	0.0136589	0.0102449	0.00340948	0	0	0.0170724	0.00682105	0.0136542	0.0512138	0.0478338
OTU_206	Bacteria(100);Desulfobacterota(100);Syntrophia(100);Syntrophales(100);Syntrophaceae(100);Syntrophus(100);	0.0375068	0.0374838	0.0307115	0.0341332	0.023859	0.0136124	0.0204855	0.023846	0.0273196	0.0204555	0.0273047	0.0341344	0.00341682	0.00682105	0.0102449	0.0102487	0.0136565	0.0170614	0.00341344	0.00341834	0	0	0	0	0.0102389	0.0068313	0.0136533	0.0102424	0.0170538	0.0102466	0.00341309	0.00341297	0.00341204	0	0	0.0034118	0.00682594	0.00341413	0.00341472	0.0102449	0.00340948	0	0.00341483	0	0	0	0	0
OTU_439	Bacteria(100);Actinobacteriota(99);Thermoleophilia(96);Gaiellales(87);uncultured(87);uncultured_ge(87);	0.0272777	0.0204457	0.0272991	0.0273066	0.0170422	0.0272248	0.027314	0.0374723	0.0375645	0.0511387	0.0546094	0.0341344	0	0	0	0	0.00341413	0	0.00682687	0.00341834	0.00341588	0.00682477	0.0102386	0.0102337	0	0	0.00341332	0.00341413	0.00682152	0.00341553	0.00682617	0.0102389	0.00341204	0.00682408	0.00341297	0.0102354	0	0.00341413	0.00341472	0	0	0	0	0	0	0.00341355	0.0068285	0.0034167
OTU_392	Bacteria(100);Spirochaetota(100);Spirochaetia(100);Spirochaetales(100);Spirochaetaceae(100);Treponema(94);	0.0988816	0.0613371	0.0545982	0.0443731	0.0306759	0.0442403	0.0238998	0.023846	0.0204897	0.027274	0.0170654	0.0204806	0	0	0	0.00341623	0.00341413	0.00341227	0	0	0	0	0	0	0	0	0	0	0.00682152	0.00683107	0.00341309	0.00341297	0.00341204	0	0	0	0	0	0	0	0.00340948	0.00341483	0	0	0	0	0	0
OTU_1160	Bacteria(100);Firmicutes(100);Clostridia(100);Caldicoprobacterales(100);Caldicoprobacteraceae(100);Caldicoprobacter(100);	0	0	0	0	0	0	0	0	0	0	0	0	0.0170841	0.0443368	0.0375645	0.0375786	0.0375555	0.0136491	0.00341344	0.00341834	0	0	0	0	0.00682594	0.0136626	0.0170666	0.0136565	0.0170538	0.0102466	0.00341309	0.00341297	0	0	0	0	0.0136519	0.0546262	0.047806	0.0512243	0.0272758	0.0136593	0.0136593	0.00341448	0	0	0	0
OTU_243	Bacteria(100);Firmicutes(100);Clostridia(100);Oscillospirales(100);Oscillospiraceae(99);Oscillospiraceae_unclassified(99);	0	0	0	0	0	0	0	0	0	0	0	0	0.00341682	0.00341052	0	0.00683247	0	0.00341227	0	0.00683667	0	0.0136495	0.160404	0.11257	0	0	0	0	0	0	0	0	0.00341204	0.0443565	0.0238908	0.0409417	0.00341297	0	0	0	0	0	0	0	0	0.030722	0.013657	0.034167
OTU_454	Bacteria(100);Firmicutes(97);Bacilli(97);RF39(97);RF39_fa(97);RF39_ge(97);	0	0	0	0	0	0	0	0	0	0	0	0	0.0820036	0.0648	0.0785439	0.0683247	0.0546262	0.0307104	0.0102403	0.00341834	0	0	0	0.00682245	0.0136519	0.0170783	0.0170666	0.0204848	0.0170538	0.00683107	0.00341309	0.00341297	0	0	0	0.0034118	0	0	0	0	0	0	0	0	0	0	0	0
OTU_399	Bacteria(100);Latescibacterota(100);Latescibacteria(100);Latescibacterales(100);Latescibacteraceae(100);Candidatus_Latescibacter(100);	0.023868	0.0204457	0.0341239	0.0511998	0.0340843	0.034031	0.0443853	0.0442855	0.0648841	0.0477294	0.0511963	0.0443747	0	0	0	0	0	0	0	0	0	0.00341239	0	0	0	0	0	0	0	0	0	0	0.00341204	0	0	0	0	0	0	0	0	0	0	0	0	0	0	0
OTU_653	Bacteria(100);Firmicutes(100);Clostridia(100);Peptostreptococcales-Tissierellales(100);Peptostreptococcales-Tissierellales_fa(100);Tissierella(100);	0	0	0	0	0	0	0	0	0	0	0	0	0.00683364	0.00341052	0.0068299	0.0102487	0.00341413	0	0	0	0	0	0.02389	0.0784581	0.0170648	0.0341565	0.0238932	0.0238989	0.0170538	0.00341553	0	0	0	0.00341204	0.0580205	0.0784715	0.00341297	0.00682827	0.0102442	0.0068299	0.00340948	0.00341483	0	0	0	0	0.013657	0.0580839
OTU_378	Bacteria(100);Firmicutes(100);Clostridia(100);Clostridia_or(99);Hungateiclostridiaceae(99);Hungateiclostridiaceae_unclassified(99);	0.0579651	0.0545219	0.061423	0.0409598	0.0374928	0.0272248	0.027314	0.0102197	0.0068299	0.0102277	0.0102393	0.00682687	0	0.00682105	0.00341495	0.00683247	0.00682827	0.00682454	0.00682687	0	0	0	0	0	0	0.00341565	0	0.0136565	0.013643	0.0102466	0.00682617	0.00682594	0.00341204	0	0.00341297	0	0.00682594	0.00341413	0.00682943	0.0068299	0.00340948	0.00682967	0.00682967	0.00341448	0	0	0.00341425	0
OTU_431	Bacteria(100);Patescibacteria(100);ABY1(99);Candidatus_Falkowbacteria(99);Candidatus_Falkowbacteria_fa(99);Candidatus_Falkowbacteria_ge(99);	0	0	0.0102372	0.0409598	0.0647602	0.0850774	0.0716993	0.0613183	0.0443944	0.0511387	0.0273047	0.0307209	0	0	0	0	0	0	0.00341344	0	0	0	0	0	0	0	0	0	0.00341076	0	0	0.00341297	0	0	0	0	0	0	0	0	0	0	0	0	0	0	0	0
OTU_626	Bacteria(100);Firmicutes(100);Moorellia(100);Desulfitibacterales(100);Desulfitibacteraceae(100);Desulfitibacter(100);	0	0	0	0	0	0	0	0	0	0	0	0	0	0.00341052	0	0	0	0	0	0.00683667	0.00341588	0.0409486	0.0546056	0.0375235	0	0.00341565	0	0	0	0	0.0170654	0.0614334	0.0136482	0.00682408	0.0204778	0.00682361	0	0	0	0	0	0	0	0.0136579	0.0443368	0.0614439	0.0443853	0.0512505
OTU_550	Bacteria(100);Bacteria_unclassified(100);Bacteria_unclassified(100);Bacteria_unclassified(100);Bacteria_unclassified(100);Bacteria_unclassified(100);	0.0272777	0.0204457	0.0238867	0.01024	0.0170422	0.0238217	0.0307283	0.0204394	0.0273196	0.0477294	0.040957	0.0375478	0	0	0	0.00683247	0.0136565	0.0136491	0.0102403	0	0.00683177	0.00341239	0	0	0	0	0	0.00341413	0.0170538	0.0204932	0.00341309	0.0102389	0.00682408	0.00341204	0	0	0	0	0	0.00341495	0.0102284	0.0102445	0.00341483	0.00341448	0.00682105	0	0.00341425	0
OTU_504	Bacteria(100);Firmicutes(100);Clostridia(100);Oscillospirales(100);Oscillospirales_fa(97);Oscillospirales_ge(97);	0	0	0	0	0	0	0	0	0	0	0	0	0	0	0	0	0	0	0	0.0136733	0.0239112	0.0204743	0.0136514	0.0272898	0	0	0	0	0	0	0.00682617	0.00341297	0.0102361	0.00682408	0.0170648	0.0238826	0	0	0	0	0	0	0.0170742	0.0478028	0.0682105	0.0443762	0.0716993	0.068334
OTU_387	Bacteria(100);Firmicutes(100);Moorellia(94);Desulfitibacterales(87);Desulfitibacteraceae(87);Desulfitibacter(87);	0	0	0	0	0	0	0	0	0	0	0	0	0.0239177	0.0272842	0.0170748	0.0170812	0.0170707	0.00341227	0	0	0	0	0	0	0.0443686	0.068313	0.0648531	0.0443837	0.0238753	0.00683107	0	0	0	0	0	0	0.0341297	0.0375555	0.0204883	0.0068299	0.00340948	0	0	0	0	0	0.00341425	0.0068334
OTU_297	Bacteria(100);Firmicutes(100);Clostridia(100);Christensenellales(100);Christensenellaceae(100);Christensenellaceae_R-7_group(100);	0.00681942	0.00681524	0	0.00341332	0.00340843	0	0	0	0	0	0.00341309	0	0.0239177	0.0272842	0.0307346	0.0341623	0.0307272	0.0136491	0.00682687	0.00341834	0	0	0	0	0.0273038	0.0307409	0.0341332	0.0307272	0.0272861	0.00683107	0.00682617	0.00341297	0.00341204	0	0	0.0034118	0.0273038	0.0170707	0.0136589	0.0170748	0.0102284	0.0102445	0.00341483	0.00341448	0	0	0	0
OTU_111	Bacteria(100);Firmicutes(100);Clostridia(100);Clostridia_or(100);Gracilibacteraceae(100);Gracilibacter(100);	0.0784233	0.07156	0.0545982	0.0409598	0.0340843	0.0170155	0.0238998	0.0136263	0.0204897	0.0306832	0.0170654	0.023894	0	0	0	0.00683247	0.00341413	0	0	0.00341834	0	0	0	0	0	0	0.00341332	0.00341413	0.0102323	0	0.00341309	0	0	0	0	0	0	0	0	0	0.00681896	0.00341483	0	0	0	0	0	0
OTU_1040	Bacteria(100);Firmicutes(100);Incertae_Sedis(100);DTU014(100);DTU014_fa(100);DTU014_ge(100);	0	0	0	0	0	0	0	0	0	0	0	0	0	0	0	0	0	0.00341227	0.0170672	0.0136733	0.030743	0.0409486	0.0477799	0.0784581	0	0	0	0	0	0	0	0	0.00682408	0.0102361	0.0477816	0.0580007	0	0	0	0	0	0	0.00682967	0.00682897	0.00682105	0.0273084	0.0341425	0.0307503
OTU_456	Bacteria(100);Firmicutes(100);Limnochordia(100);uncultured(100);uncultured_fa(100);uncultured_ge(100);	0	0	0	0	0	0	0	0	0	0	0	0	0.0444186	0.0272842	0.0341495	0.0170812	0.0238989	0.0102368	0.00341344	0.00341834	0	0	0	0.00341122	0.0238908	0.0136626	0.0170666	0.0102424	0.00682152	0.00341553	0	0	0	0	0	0	0.0546075	0.0477979	0.0375619	0.0443944	0.0136379	0.0102445	0	0.00341448	0.00682105	0	0.00341425	0
OTU_792	Bacteria(100);Firmicutes(100);Clostridia(100);Lachnospirales(100);Lachnospiraceae(100);Lachnospiraceae_unclassified(100);	0	0	0	0	0	0	0	0	0	0	0	0	0	0	0	0.00683247	0	0	0	0.00683667	0.0239112	0.0784849	0.0443671	0.0375235	0	0	0	0	0	0	0	0	0.00341204	0.0784769	0.0546075	0.0136472	0	0	0	0	0	0	0	0	0	0	0.00341425	0.112751
OTU_771	Bacteria(100);Firmicutes(100);Clostridia(100);Clostridia_unclassified(100);Clostridia_unclassified(100);Clostridia_unclassified(100);	0	0	0	0	0	0	0	0	0	0	0	0	0	0	0	0	0	0	0	0	0	0	0	0	0	0	0	0	0	0	0	0	0	0	0.197952	0.266121	0	0	0	0	0	0	0	0	0	0	0	0
OTU_413	Bacteria(100);Calditrichota(100);Calditrichia(100);Calditrichales(100);Calditrichaceae(100);Calditrichaceae_ge(100);	0.0102291	0.00681524	0.00341239	0.00682664	0.00681686	0.0102093	0.0238998	0.0272526	0.0580542	0.0545479	0.102393	0.11947	0	0	0	0	0	0.00341227	0.00341344	0	0.00341588	0	0	0	0	0	0	0	0	0	0.00341309	0.00341297	0.00341204	0.00341204	0.00341297	0	0	0	0	0	0	0	0	0	0.00341052	0.00341355	0	0
OTU_212	Bacteria(100);Nitrospirota(100);Thermodesulfovibrionia(100);uncultured(100);uncultured_fa(100);uncultured_ge(100);	0.0818331	0.0749676	0.0204743	0.01024	0.0170422	0.0306279	0.0068285	0.0136263	0.0136598	0.0375017	0.0443701	0.0443747	0	0	0	0.00341623	0.00341413	0.00341227	0.00341344	0	0	0.00341239	0.00341285	0.00341122	0.00341297	0	0.00341332	0.00341413	0.00682152	0.00341553	0.00341309	0	0	0.00341204	0.00341297	0	0	0	0	0	0.00340948	0.00341483	0	0	0	0	0	0
OTU_473	Bacteria(100);Firmicutes(100);Thermovenabulia(100);Thermovenabulales(100);Thermovenabulales_fa(100);Tepidanaerobacter(100);	0	0	0	0	0	0	0	0	0	0	0	0	0	0	0	0	0	0	0	0.00341834	0.00341588	0.00341239	0	0.00341122	0	0	0	0	0	0	0	0	0.0648287	0.088713	0.139932	0.143296	0	0	0	0	0	0	0	0	0	0	0	0.0034167
OTU_417	Bacteria(100);Firmicutes(100);Thermoanaerobacteria(100);Thermoanaerobacterales(100);SRB2(100);SRB2_ge(100);	0	0	0	0	0	0	0	0	0	0	0	0	0.0239177	0.0375158	0.0239047	0.0375786	0.0273131	0.0102368	0.00341344	0	0	0	0	0	0.0136519	0.0204939	0.0170666	0.0170707	0.00682152	0	0	0	0	0	0	0	0.0716724	0.0648686	0.0409766	0.0204897	0.0102284	0.00341483	0	0	0	0	0	0
OTU_211	Bacteria(100);Bacteroidota(100);Bacteroidia(100);Bacteroidales(100);Prolixibacteraceae(100);Roseimarinus(100);	0.0818331	0.0170381	0.0272991	0.0341332	0.0340843	0.0374341	0.027314	0.0340657	0.0512243	0.0477294	0.0238916	0.0170672	0	0	0	0.00341623	0.00341413	0.00341227	0.00341344	0	0	0	0	0	0	0	0	0	0	0	0	0	0	0	0	0	0	0	0	0	0	0	0.00341483	0	0	0	0	0
OTU_450	Bacteria(100);Firmicutes(100);Thermovenabulia(100);Thermovenabulales(100);Thermovenabulales_fa(100);Tepidanaerobacter(100);	0	0	0	0	0	0	0	0	0	0	0	0	0	0	0	0	0	0	0	0.0478567	0.0409906	0.0238867	0.0375414	0.030701	0.00341297	0	0	0	0.00341076	0	0	0.00682594	0.0238843	0.0272963	0.0443686	0.0238826	0.00341297	0.00341413	0.00341472	0.00341495	0	0	0.0273187	0.00682897	0.0102316	0.0136542	0.040971	0.0205002
OTU_555	Bacteria(100);Firmicutes(100);Clostridia(99);uncultured(84);uncultured_fa(84);uncultured_ge(84);	0	0	0	0	0	0	0	0	0	0	0	0	0.00341682	0.00341052	0.00341495	0	0.0170707	0.0272982	0.0614418	0.02051	0.030743	0.0136495	0.0102386	0.00341122	0.00682594	0.010247	0.00682664	0.00341413	0.013643	0.00683107	0.0136523	0.0102389	0.0102361	0.0102361	0.00682594	0.00682361	0	0.00341413	0.00341472	0.0136598	0.00681896	0.00682967	0.0341483	0.0239014	0.0136421	0.0102407	0.013657	0.0102501
OTU_424	Bacteria(100);Bacteria_unclassified(100);Bacteria_unclassified(100);Bacteria_unclassified(100);Bacteria_unclassified(100);Bacteria_unclassified(100);	0.105701	0.204457	0.0580106	0.0204799	0.0170422	0.0272248	0.0068285	0	0	0	0	0	0	0	0	0	0	0	0	0	0	0	0	0	0	0	0	0	0	0	0	0	0	0	0	0	0	0	0	0	0	0	0	0	0	0	0	0
OTU_412	Bacteria(100);Patescibacteria(84);Patescibacteria_unclassified(84);Patescibacteria_unclassified(84);Patescibacteria_unclassified(84);Patescibacteria_unclassified(84);	0	0	0	0.00341332	0.0920277	0.0748681	0.0580423	0.0408789	0.0239047	0.0170462	0.0102393	0.00682687	0	0	0	0	0	0.00682454	0.0102403	0.00683667	0.0102477	0.00341239	0.00682571	0.00341122	0	0	0	0	0.00341076	0.00341553	0.0102393	0	0.00341204	0.00341204	0.00341297	0	0	0	0	0	0	0.00341483	0.00682967	0.00682897	0.00341052	0	0.00341425	0.0034167
OTU_320	Bacteria(100);Synergistota(100);Synergistia(100);Synergistales(100);Synergistaceae(100);Thermovirga(100);	0.0170486	0.0204457	0.0204743	0.0204799	0.0204506	0.0170155	0.013657	0.0136263	0.0102449	0.00681849	0.0102393	0.0102403	0.0102505	0.00682105	0.0307346	0.0204974	0.0170707	0.0102368	0.00682687	0.00341834	0.00341588	0.00682477	0	0.00341122	0.00682594	0.010247	0.0170666	0.0102424	0.0204645	0.0136621	0.00341309	0.00341297	0	0	0	0	0.00682594	0.00341413	0.0102442	0.00341495	0.00681896	0.00341483	0.00341483	0.00341448	0	0	0	0
OTU_527	Bacteria(100);Firmicutes(100);Clostridia(100);Oscillospirales(100);Oscillospirales_unclassified(100);Oscillospirales_unclassified(100);	0.00681942	0.00340762	0	0.00341332	0.0136337	0.0136124	0.0307283	0.0919775	0.0990336	0.0238647	0.040957	0.0716821	0	0	0	0	0	0.00341227	0.00341344	0	0.00341588	0.00341239	0	0	0	0	0	0	0	0	0.00341309	0.00341297	0.00682408	0	0	0	0	0	0	0	0	0	0	0	0	0	0	0
OTU_232	Bacteria(100);Firmicutes(100);Clostridia(100);Clostridia_vadinBB60_group(100);Clostridia_vadinBB60_group_fa(100);Clostridia_vadinBB60_group_ge(100);	0	0.00340762	0.0136495	0.075093	0.0715771	0.0204186	0.0170713	0.0579118	0.0239047	0.0238647	0.0136523	0.0136537	0	0	0	0.00341623	0.0102424	0.0102368	0.00682687	0.00683667	0.00341588	0.00341239	0	0	0	0	0	0.00341413	0.00682152	0.00683107	0.00682617	0.00341297	0	0	0	0	0	0	0	0.00341495	0.00681896	0.00682967	0	0	0.00341052	0	0	0
OTU_511	Bacteria(100);Firmicutes(80);Firmicutes_unclassified(80);Firmicutes_unclassified(80);Firmicutes_unclassified(80);Firmicutes_unclassified(80);	0	0	0	0	0	0	0	0	0	0	0	0	0.0102505	0.00341052	0.00341495	0	0.00341413	0.00341227	0	0	0	0.0102372	0.0273028	0.122804	0	0	0	0	0	0	0	0	0	0.00341204	0.0511945	0.139884	0.00341297	0.00341413	0	0.00341495	0	0	0	0	0.00341052	0.00341355	0.0102428	0.0170835
OTU_741	Bacteria(100);Firmicutes(94);Firmicutes_unclassified(94);Firmicutes_unclassified(94);Firmicutes_unclassified(94);Firmicutes_unclassified(94);	0	0	0	0	0	0	0	0	0	0	0	0	0.0239177	0.0477473	0.0887887	0.0478273	0.0273131	0.0170614	0.0102403	0	0	0	0	0	0.0443686	0.0204939	0.0238932	0.0170707	0.0170538	0.0170777	0.00341309	0	0	0.00341204	0	0	0	0.00341413	0.00341472	0	0	0	0	0	0	0	0.00341425	0
OTU_580	Bacteria(96);Patescibacteria(90);Parcubacteria(90);Parcubacteria_unclassified(90);Parcubacteria_unclassified(90);Parcubacteria_unclassified(90);	0.0102291	0.0102229	0.0136495	0.0136533	0.0204506	0.0204186	0.0307283	0.0579118	0.0512243	0.0681849	0.0546094	0.0614418	0	0	0	0	0	0	0	0	0	0	0	0	0	0	0	0	0	0	0	0.00682594	0	0	0	0	0	0	0	0	0	0	0	0	0	0	0	0
OTU_554	Bacteria(100);Firmicutes(100);Syntrophomonadia(100);Syntrophomonadales(100);Syntrophomonadaceae(100);Syntrophomonas(100);	0	0	0	0	0	0	0	0	0	0	0	0	0.0273345	0.0341052	0.0170748	0.0204974	0.0204848	0.0102368	0.00341344	0.00341834	0	0	0	0.0204673	0.0204778	0.0341565	0.0238932	0.0204848	0.013643	0.00683107	0	0	0	0	0	0.0136472	0.0375427	0.0307272	0.0307325	0.0136598	0.0102284	0.00341483	0	0	0	0	0	0
OTU_372	Bacteria(100);Chloroflexi(100);Anaerolineae(100);Anaerolineales(100);Anaerolineaceae(100);uncultured(87);	0.00681942	0.00340762	0.00682477	0.00341332	0.00340843	0.0034031	0.00341425	0.00340657	0	0.00340925	0	0	0.0205009	0.0238737	0.0204897	0.0307461	0.0238989	0.0136491	0.0102403	0.00341834	0.00341588	0	0	0.00341122	0.0136519	0.0204939	0.0204799	0.0204848	0.0238753	0.00683107	0.00682617	0.00341297	0.00341204	0.00341204	0	0.0034118	0.0204778	0.0170707	0.0204883	0.0170748	0.0102284	0.00682967	0.00341483	0.00341448	0	0	0	0
OTU_435	Bacteria(100);Patescibacteria(100);WWE3(100);WWE3_or(100);WWE3_fa(100);WWE3_ge(100);	0.0306874	0.0306686	0.0272991	0.0204799	0.0306759	0.0204186	0.0375568	0.0340657	0.0273196	0.0306832	0.0273047	0.0204806	0	0	0	0.00683247	0.00682827	0.00341227	0.00341344	0	0.00341588	0.00341239	0	0	0	0	0.00341332	0.00341413	0.00341076	0.00341553	0.00682617	0.00341297	0	0	0	0	0	0	0.00341472	0.00341495	0.00340948	0.00341483	0	0.00341448	0.00682105	0	0	0
OTU_416	Bacteria(100);Firmicutes(100);Clostridia(100);Oscillospirales(93);Ruminococcaceae(88);Ruminococcaceae_unclassified(88);	0	0	0	0	0	0	0	0	0	0	0	0	0	0	0	0	0	0	0	0.00683667	0.0409906	0.0511858	0.0750828	0.0375235	0	0	0	0	0	0	0.00341309	0.0102389	0.0307083	0.0443565	0.0341297	0.0238826	0	0	0	0	0	0	0.00682967	0.0136579	0.0170526	0.0068271	0.0068285	0
OTU_596	Bacteria(100);Firmicutes(100);Moorellia(88);Desulfitibacterales(88);Desulfitibacteraceae(88);Desulfitibacter(88);	0	0	0	0	0	0	0	0	0	0	0	0	0.0170841	0.0272842	0.0136598	0.0239136	0.0136565	0	0	0	0	0	0	0	0.0443686	0.0341565	0.0375465	0.0273131	0.0102323	0.00341553	0	0	0	0	0	0	0.0443686	0.0477979	0.0375619	0.0204897	0.00340948	0	0	0	0	0	0	0
OTU_200	Bacteria(100);Bacteroidota(100);Bacteroidia(100);Bacteroidales(100);Bacteroidetes_vadinHA17(100);Bacteroidetes_vadinHA17_ge(100);	0.0340971	0.0170381	0.0102372	0.0170666	0.023859	0.0170155	0.013657	0.0136263	0.0136598	0.027274	0.0204785	0.0273075	0.00683364	0.00682105	0.0136598	0.0102487	0.0102424	0.00682454	0.00682687	0.00341834	0	0	0.00341285	0	0.00682594	0.010247	0.00341332	0.0102424	0.013643	0.00341553	0.00341309	0.00341297	0.00341204	0.00341204	0.00341297	0	0.0102389	0.00341413	0	0.0068299	0.00340948	0	0.00341483	0.00341448	0	0	0.00341425	0.0034167
OTU_632	Bacteria(100);Firmicutes(100);Bacilli(100);Bacillales(100);Bacillaceae(100);Bacillaceae_ge(100);	0	0	0	0	0	0	0	0	0	0	0	0	0.00683364	0.00341052	0.0068299	0.0102487	0.0102424	0.0170614	0.0136537	0.010255	0.0170794	0.0238867	0.0204771	0.0102337	0	0	0.00682664	0.00682827	0.00682152	0.00683107	0.0136523	0.0750853	0.0136482	0.00341204	0.00682594	0.0102354	0	0	0.00341472	0.0102449	0.0102284	0.0136593	0.0170742	0.0204869	0.0136421	0.00341355	0.00341425	0.0034167
OTU_839	Bacteria(100);Firmicutes(100);Clostridia(100);Lachnospirales(100);Lachnospiraceae(100);Lachnospiraceae_unclassified(100);	0	0	0	0	0	0	0	0	0	0	0	0	0	0	0	0	0	0	0.0648553	0.0752034	0.0751494	0.0272991	0.00682571	0.00341122	0	0	0	0	0	0	0.00341309	0.00341297	0.00341204	0.00341204	0	0	0	0.00341413	0.00341472	0.00341495	0	0.0546373	0.0102445	0.0170724	0.00682105	0.00341355	0.0170713	0.0068334
OTU_566	Bacteria(100);Bacteria_unclassified(100);Bacteria_unclassified(100);Bacteria_unclassified(100);Bacteria_unclassified(100);Bacteria_unclassified(100);	0.0102291	0.0136305	0.0136495	0.01024	0.0170422	0.0102093	0.013657	0.0136263	0.0102449	0.0204555	0.0170654	0.0136537	0.00683364	0.0102316	0.00341495	0.0102487	0.0102424	0.00341227	0.00682687	0.00683667	0.00341588	0.00341239	0.00682571	0.00341122	0.00682594	0.010247	0.00682664	0.0102424	0.013643	0.0102466	0.00341309	0.00682594	0	0.00341204	0.00341297	0.00682361	0.00682594	0.00341413	0.0102442	0.0068299	0.00340948	0.00682967	0.00341483	0.00341448	0.00682105	0.00341355	0.0068285	0.0034167
OTU_96	Bacteria(100);Fusobacteriota(100);Fusobacteriia(100);Fusobacteriales(100);Leptotrichiaceae(100);Hypnocyclicus(99);	0.0136388	0.0136305	0.0341239	0.0682664	0.0511265	0.0102093	0.0170713	0.0374723	0.0341495	0.0306832	0.0136523	0.00682687	0	0	0	0.00683247	0.00682827	0.00682454	0.00341344	0	0	0	0	0	0	0	0	0.00682827	0.00682152	0	0	0	0.00341204	0.00341204	0	0	0	0	0	0.00341495	0.00340948	0	0	0	0	0	0	0
OTU_543	Bacteria(100);Firmicutes(100);Clostridia(100);Christensenellales(100);Christensenellaceae(100);Christensenellaceae_R-7_group(100);	0	0	0.00341239	0	0.00340843	0	0	0	0	0	0	0	0.0205009	0.0170526	0.0273196	0.0239136	0.0204848	0.00682454	0.00682687	0.00683667	0	0	0.00341285	0.00341122	0.0170648	0.0273252	0.0307199	0.0341413	0.0204645	0.0102466	0.00341309	0.00341297	0	0	0.00341297	0	0.0136519	0.0136565	0.0204883	0.0170748	0.00681896	0.00341483	0.00341483	0	0	0	0	0.0034167
OTU_515	Bacteria(100);Firmicutes(97);Firmicutes_unclassified(97);Firmicutes_unclassified(97);Firmicutes_unclassified(97);Firmicutes_unclassified(97);	0	0	0	0	0	0	0	0	0	0	0	0	0.0239177	0.0409263	0.0307346	0.044411	0.0170707	0.00682454	0.00682687	0.00341834	0	0	0	0	0.0170648	0.0170783	0.0238932	0.0170707	0.0102323	0	0.00341309	0	0	0	0	0	0.0273038	0.0307272	0.0307325	0.0136598	0.00681896	0	0	0	0	0	0	0
OTU_278	Bacteria(100);Chloroflexi(100);Anaerolineae(100);SBR1031(100);SBR1031_fa(98);SBR1031_ge(98);	0.0340971	0.0374838	0.0307115	0.0204799	0.0306759	0.0204186	0.0170713	0.0136263	0.0102449	0.0170462	0.0136523	0.0136537	0.00683364	0.00682105	0.00341495	0.00341623	0.00341413	0.00341227	0	0	0.00341588	0.00341239	0.00341285	0.00341122	0.00682594	0.00341565	0.00341332	0.00341413	0.0102323	0.00341553	0.00341309	0.00682594	0	0	0	0	0.00341297	0.00682827	0.00341472	0.00341495	0	0.00682967	0.00341483	0	0	0	0.00341425	0
OTU_317	Bacteria(100);Chloroflexi(100);Anaerolineae(100);SBR1031(92);SBR1031_fa(84);SBR1031_ge(84);	0.0409165	0.0374838	0.044361	0.0204799	0.0272675	0.0204186	0.0170713	0.0204394	0.0102449	0.0102277	0.0136523	0.0102403	0.00341682	0.00682105	0	0.00683247	0.00341413	0.00341227	0	0	0	0	0	0	0.00682594	0.010247	0.00341332	0.0102424	0.0102323	0.00341553	0	0.00341297	0.00341204	0	0	0	0	0.00341413	0.00682943	0.00341495	0	0.00341483	0.00341483	0	0	0.00341355	0	0
OTU_453	Bacteria(100);Firmicutes(100);Clostridia(100);Clostridia_or(100);Hungateiclostridiaceae(100);Fastidiosipila(100);	0	0	0	0	0	0	0	0	0	0	0	0	0.0102505	0.00682105	0.0204897	0.0170812	0.00682827	0.00682454	0.0102403	0.0239284	0.0341588	0.0204743	0.00682571	0.00341122	0.0136519	0.0170783	0.0170666	0.0170707	0.0204645	0.0102466	0.0136523	0.0102389	0.0238843	0.0341204	0.0136519	0.0034118	0	0	0	0.00341495	0.00340948	0	0	0	0	0	0	0
OTU_469	Bacteria(100);Firmicutes(100);Clostridia(100);Oscillospirales(100);Oscillospirales_fa(100);Oscillospirales_ge(100);	0.00681942	0.00681524	0.0204743	0.0170666	0.0170422	0.0374341	0.0238998	0.0613183	0.0375645	0.0102277	0.040957	0.054615	0	0	0	0.00341623	0	0	0.00341344	0	0	0	0	0	0.00341297	0	0	0.00341413	0.00341076	0.00341553	0.00341309	0	0	0	0	0	0	0.00341413	0	0.00341495	0.00340948	0	0	0	0	0	0	0
OTU_631	Bacteria(100);Proteobacteria(100);Gammaproteobacteria(100);Pseudomonadales(100);Pseudomonadaceae(100);Thiopseudomonas(100);	0	0	0	0	0	0	0	0	0	0	0	0	0.0410018	0.0545684	0.0409794	0.044411	0.0375555	0.0204736	0.0102403	0.00341834	0.00683177	0.00341239	0.00341285	0.00341122	0.0136519	0.0204939	0.0136533	0.0136565	0.0102323	0.00683107	0	0	0	0	0	0	0.00341297	0.00341413	0.00341472	0.00341495	0.00340948	0	0	0	0	0	0	0
OTU_786	Bacteria(100);Firmicutes(100);Clostridia(100);Peptostreptococcales-Tissierellales(99);Peptostreptococcales-Tissierellales_fa(99);Peptostreptococcales-Tissierellales_fa_unclassified(99);	0	0	0	0	0	0	0	0	0	0	0	0	0	0.00341052	0.00341495	0.00341623	0.00341413	0.00341227	0	0	0	0	0	0	0	0	0	0.00341413	0.00341076	0	0	0	0	0	0	0	0.00682594	0.0307272	0.0512208	0.0375645	0.0340948	0.040978	0.0341483	0.0443883	0.0238737	0.0136542	0.0102428	0.0136668
OTU_338	Bacteria(100);Acidobacteriota(100);Vicinamibacteria(100);Vicinamibacterales(100);uncultured(100);uncultured_ge(100);	0.00681942	0.00681524	0.00682477	0.01024	0.00681686	0.00680619	0.00341425	0.0102197	0.0068299	0.0102277	0.0102393	0.00682687	0.0136673	0.0136421	0.0136598	0.0204974	0.0136565	0.0136491	0.00682687	0.00341834	0.00341588	0.00341239	0.00682571	0	0.0102389	0.0068313	0.01024	0.0102424	0.0102323	0.0102466	0.00682617	0.00341297	0.00341204	0.00341204	0	0.00682361	0.00682594	0.0102424	0.0136589	0.0136598	0.00340948	0.0102445	0.00341483	0.00682897	0.00341052	0.00341355	0	0.0034167
OTU_353	Bacteria(100);Planctomycetota(100);Planctomycetes(100);Pirellulales(100);Pirellulaceae(100);uncultured(98);	0.0272777	0.027261	0.0341239	0.0238932	0.0306759	0.0272248	0.027314	0.023846	0.0170748	0.040911	0.0341309	0.0307209	0	0	0	0	0.00341413	0.00341227	0.00341344	0	0	0.00341239	0	0	0	0	0	0	0.00341076	0	0	0.00341297	0	0	0	0	0	0	0	0	0	0	0	0	0	0	0	0
OTU_345	Bacteria(100);Chloroflexi(100);Anaerolineae(100);Anaerolineales(100);Anaerolineaceae(100);Leptolinea(100);	0.0136388	0.0136305	0.0170619	0.01024	0.0102253	0.0102093	0.0102428	0.0136263	0.0068299	0.0102277	0.0136523	0.00682687	0.00683364	0.0102316	0.0102449	0.00683247	0.0102424	0.00341227	0.00341344	0.00341834	0	0.00341239	0	0	0.00682594	0.0136626	0.0136533	0.0170707	0.013643	0.00683107	0.0102393	0.0102389	0	0.00341204	0.00341297	0.0034118	0.00341297	0.00682827	0.0102442	0.0102449	0.00681896	0.00682967	0.00341483	0.00341448	0.00341052	0.0068271	0	0.0034167
OTU_415	Bacteria(100);Chloroflexi(100);Anaerolineae(99);Anaerolineae_unclassified(99);Anaerolineae_unclassified(99);Anaerolineae_unclassified(99);	0.0102291	0.00340762	0.00341239	0.00341332	0.00340843	0.0034031	0.00341425	0.00340657	0	0	0.00341309	0.00341344	0.0136673	0.0170526	0.0136598	0.0239136	0.0170707	0.0102368	0.0102403	0	0.00341588	0.00341239	0	0	0.0204778	0.0170783	0.0273066	0.0238989	0.0170538	0.00683107	0.0102393	0.00341297	0	0	0	0	0.0102389	0.0136565	0.0204883	0.0170748	0.00681896	0.00682967	0	0.00341448	0	0	0	0
OTU_581	Bacteria(100);Firmicutes(100);Clostridia(100);Peptostreptococcales-Tissierellales(100);Anaerovoracaceae(100);Anaerovoracaceae_unclassified(100);	0	0	0	0	0	0	0	0	0	0	0	0	0.00341682	0.00682105	0.00341495	0.00341623	0	0	0	0	0	0	0.0341285	0.177384	0	0	0	0	0	0	0	0	0	0	0.0102389	0.0136472	0.00341297	0.00341413	0.00341472	0	0	0	0	0	0.00341052	0.0068271	0.0307283	0.0546672
OTU_332	Bacteria(100);Synergistota(100);Synergistia(100);Synergistales(100);Synergistaceae(100);JGI-0000079-D21(100);	0.0272777	0.0136305	0.0102372	0.00682664	0.0102253	0.0102093	0.0068285	0.0102197	0.0068299	0.00681849	0.00341309	0.00682687	0.0136673	0.0102316	0.0102449	0.0170812	0.0102424	0.0102368	0.00682687	0.00341834	0	0.00341239	0	0	0.00682594	0.0170783	0.01024	0.00682827	0.0170538	0.00683107	0.00341309	0.00341297	0	0.00341204	0.00341297	0	0.0136519	0.0102424	0.0204883	0.0068299	0.00340948	0.00341483	0.00682967	0.00341448	0.00341052	0	0.00341425	0
OTU_962	Bacteria(100);Firmicutes(99);Bacilli(99);RF39(99);RF39_fa(99);RF39_ge(99);	0	0	0	0	0	0	0	0	0	0	0	0	0	0	0	0	0	0	0	0	0	0.00682477	0.0375414	0.0136449	0	0	0	0	0	0	0	0	0	0.0307083	0.167235	0.102354	0	0	0	0	0	0	0	0	0	0	0	0
OTU_600	Bacteria(100);Firmicutes(100);Thermacetogenia(97);Thermacetogeniales(97);Thermacetogeniaceae(97);Syntrophaceticus(97);	0	0	0	0	0	0	0	0	0	0	0	0	0.00341682	0.00682105	0.0170748	0	0.00341413	0.00341227	0.00341344	0.00683667	0.00341588	0.0102372	0.00682571	0.00682245	0.00682594	0.0409878	0.0307199	0.00682827	0.00682152	0.00341553	0.00682617	0.00682594	0	0.00682408	0.00682594	0.0034118	0.0102389	0.0273131	0.0887827	0.0068299	0.00681896	0.00682967	0	0	0.00341052	0	0.00341425	0.0034167
OTU_522	Bacteria(100);Synergistota(100);Synergistia(100);Synergistales(100);Synergistaceae(100);Aminomonas(100);	0.0170486	0.0340762	0.0272991	0.0136533	0.0306759	0.0204186	0.0512138	0.0170329	0.0273196	0.0170462	0.0170654	0.0136537	0	0	0	0.00341623	0.00341413	0.00341227	0.00341344	0	0.00341588	0.00341239	0	0	0	0	0	0	0.00682152	0.00341553	0.00682617	0.00341297	0	0.00341204	0	0	0	0	0	0	0.00340948	0.00341483	0	0.00341448	0.00341052	0.00341355	0.0068285	0
OTU_181	Bacteria(100);Planctomycetota(100);Phycisphaerae(100);MSBL9(100);SG8-4(98);SG8-4_ge(98);	0.0443262	0.0306686	0.0238867	0.0238932	0.0374928	0.0170155	0.0204855	0.0170329	0.0102449	0.013637	0.0102393	0.0102403	0.00341682	0.00341052	0	0.00341623	0.0102424	0.00682454	0.00341344	0.00683667	0	0	0	0	0.00341297	0.00341565	0.00341332	0.00341413	0.0102323	0.00683107	0.00341309	0	0.00341204	0.00341204	0	0	0	0.00341413	0	0.00341495	0.00340948	0.00341483	0.00341483	0	0	0	0	0
OTU_492	Bacteria(100);Verrucomicrobiota(100);Omnitrophia(100);Omnitrophales(100);Omnitrophaceae(100);Candidatus_Omnitrophus(100);	0.0272777	0.0306686	0.0272991	0.0273066	0.0374928	0.0170155	0.0102428	0.0136263	0.0136598	0.0443202	0.0716748	0.0307209	0	0	0	0	0	0	0	0	0	0	0	0	0	0	0	0	0	0	0	0	0.00341204	0	0	0	0	0	0	0	0	0	0	0	0	0	0	0
OTU_583	Bacteria(100);Firmicutes(100);Thermacetogenia(94);Thermacetogeniales(94);Thermacetogeniaceae(94);Syntrophaceticus(91);	0	0	0	0	0	0	0	0	0	0	0	0	0.00341682	0.0170526	0.0239047	0.0239136	0.0477979	0.0443595	0.0273075	0.00341834	0	0	0	0	0.00341297	0.0136626	0.0170666	0.0136565	0.0170538	0.0307398	0.0136523	0.00682594	0	0	0	0	0	0.0136565	0.00682943	0.0068299	0.00681896	0.00682967	0.00341483	0	0	0	0	0
OTU_497	Bacteria(100);Firmicutes(100);Clostridia(100);Clostridia_or(100);Hungateiclostridiaceae(100);Hungateiclostridiaceae_unclassified(100);	0.00340971	0.0102229	0.00341239	0.00682664	0.0102253	0.0136124	0.0204855	0.0170329	0.0136598	0.0170462	0.0136523	0.0204806	0.0170841	0.0136421	0.0102449	0.0136649	0.0136565	0.00341227	0.00341344	0.00341834	0	0	0	0	0.0102389	0.0068313	0.00682664	0.0102424	0.0102323	0.00683107	0.00341309	0.00341297	0	0.00341204	0.00682594	0	0.0102389	0.0102424	0.0136589	0.0068299	0.00681896	0.00341483	0.00341483	0	0	0	0	0
OTU_480	Bacteria(100);Verrucomicrobiota(100);Omnitrophia(100);Omnitrophales(100);Omnitrophales_unclassified(100);Omnitrophales_unclassified(100);	0.0340971	0.0408914	0.0307115	0.0375465	0.0579434	0.0612557	0.0341425	0.0170329	0.00341495	0.00340925	0.00341309	0	0	0	0	0	0.00341413	0.00341227	0.00341344	0	0	0	0	0	0	0	0	0	0.00341076	0.00341553	0.00341309	0	0	0	0	0	0	0	0	0	0	0.00341483	0.00341483	0	0	0	0	0
OTU_570	Bacteria(100);Firmicutes(100);Clostridia(100);Lachnospirales(100);Lachnospiraceae(100);Cellulosilyticum(97);	0.00681942	0.00681524	0.0102372	0	0.00340843	0.296069	0.00341425	0.00340657	0.00341495	0.00681849	0	0.00341344	0	0	0	0	0	0.00341227	0	0	0	0	0	0	0	0	0	0	0.00341076	0	0	0	0	0	0	0	0	0	0	0	0	0	0	0	0	0	0	0
OTU_394	Bacteria(100);Bacteroidota(100);Bacteroidia(100);Bacteroidales(100);p-251-o5(90);p-251-o5_ge(90);	0.0102291	0.0136305	0.0204743	0.0443731	0.0374928	0.0306279	0.0170713	0.00340657	0.0068299	0.013637	0.0307178	0.0341344	0	0	0	0.00341623	0.0102424	0.0102368	0.00682687	0	0.00341588	0.00341239	0.00341285	0	0	0	0	0.00682827	0.00682152	0.00341553	0.00341309	0.00341297	0	0	0	0	0	0	0	0.00341495	0.00681896	0.00341483	0.00341483	0	0.00341052	0	0	0
OTU_620	Bacteria(100);Firmicutes(100);Thermovenabulia(100);Thermovenabulales(100);Thermovenabulales_fa(100);Tepidanaerobacter(100);	0	0	0	0	0	0	0	0	0	0	0	0	0	0	0	0	0	0.00682454	0.0273075	0.0136733	0.0136635	0.0204743	0.0307157	0.0341122	0	0	0	0	0	0.00341553	0.0273047	0.0204778	0.0102361	0.00341204	0.0102389	0.00682361	0	0	0	0	0.00340948	0.020489	0.0170742	0.00682897	0.0170526	0.0170678	0.0170713	0.0170835
OTU_408	Bacteria(100);Bacteroidota(100);Bacteroidia(100);Bacteroidales(100);M2PB4-65_termite_group(100);M2PB4-65_termite_group_ge(100);	0.0136388	0.0170381	0.0136495	0.0443731	0.023859	0.00680619	0.013657	0.0170329	0.0478093	0.027274	0.0307178	0.0512015	0	0	0	0	0.00341413	0.00341227	0.00341344	0.00341834	0	0	0	0	0	0	0	0.00341413	0.00682152	0.00341553	0.00341309	0	0	0.00341204	0	0	0	0	0	0	0	0	0.00341483	0	0	0	0	0
OTU_623	Bacteria(100);Firmicutes(98);Clostridia(93);Oscillospirales(90);Ruminococcaceae(87);Ruminococcaceae_unclassified(87);	0	0	0	0	0	0	0	0	0	0	0	0	0.0205009	0.0443368	0.0478093	0.0409948	0.0409696	0.0204736	0.0102403	0.00683667	0.00341588	0.00341239	0	0.00341122	0.0102389	0.0136626	0.01024	0.0102424	0.013643	0.00341553	0.00341309	0	0	0	0	0	0.0102389	0.00682827	0.0102442	0.00341495	0.00340948	0	0	0	0	0	0	0
OTU_828	Bacteria(100);Firmicutes(100);Incertae_Sedis(100);DTU014(100);DTU014_fa(100);DTU014_ge(100);	0	0	0	0	0	0	0	0	0	0	0	0	0.0205009	0.0204631	0.0102449	0.0136649	0.0102424	0.00682454	0	0	0	0.00341239	0.0136514	0.0238786	0.0136519	0.0136626	0.0204799	0.0204848	0.013643	0.00683107	0.00341309	0	0	0	0.00341297	0.0102354	0.0170648	0.0273131	0.0136589	0.0102449	0.0102284	0.00682967	0.00341483	0	0	0.00341355	0.00341425	0.0170835
OTU_806	Bacteria(100);Firmicutes(100);Clostridia(100);Peptostreptococcales-Tissierellales(100);Peptostreptococcales-Tissierellales_fa(100);Tissierella(100);	0	0	0	0	0	0	0	0	0	0	0	0	0.00683364	0.00341052	0.0068299	0.00683247	0	0	0	0	0.00341588	0.00682477	0.02389	0.030701	0.0204778	0.010247	0.01024	0.00341413	0.00341076	0	0	0	0.00341204	0.0102361	0.0375427	0.034118	0.0136519	0.0102424	0.00682943	0	0.00340948	0	0	0.00341448	0.00682105	0.0068271	0.0341425	0.0307503
OTU_513	Bacteria(100);Desulfobacterota(100);Syntrophobacteria(100);Syntrophobacterales(100);Syntrophobacteraceae(100);Syntrophobacter(88);	0.0102291	0.0374838	0.0136495	0.0136533	0.0170422	0.0170155	0.0170713	0.0204394	0.0136598	0.0170462	0.0375439	0.0375478	0.00683364	0.00341052	0	0	0.00682827	0.00341227	0.00341344	0.00341834	0.00341588	0	0	0	0.00341297	0	0.00341332	0.00341413	0.00682152	0	0.00341309	0	0.00341204	0	0.00341297	0	0	0	0	0.00341495	0.00340948	0.00341483	0.00341483	0	0	0	0.00341425	0
OTU_486	Bacteria(100);Firmicutes(100);Clostridia(100);Clostridia_or(100);Hungateiclostridiaceae(100);HN-HF0106(96);	0.11593	0.0477067	0.00682477	0.01024	0.0136337	0.0170155	0.0238998	0.0136263	0.0102449	0.0170462	0.0102393	0.0273075	0	0	0	0	0	0	0	0.00341834	0	0	0	0	0	0	0	0.00341413	0	0	0	0	0	0	0	0	0	0	0	0	0.00340948	0	0	0	0	0	0	0
OTU_638	Bacteria(100);Firmicutes(100);Bacilli(100);Bacillales(100);Planococcaceae(100);Planococcaceae_unclassified(100);	0	0	0	0	0	0	0	0	0	0	0	0	0.0580859	0.0511579	0.0307346	0.0239136	0.0238989	0	0.0102403	0.00341834	0	0	0.00341285	0	0.0375427	0.0307409	0.01024	0.0204848	0.00682152	0	0	0	0	0	0	0	0.00341297	0.00341413	0.00341472	0	0	0	0	0	0	0	0	0
OTU_856	Bacteria(100);Firmicutes(100);Clostridia(100);Lachnospirales(100);Lachnospirales_unclassified(100);Lachnospirales_unclassified(100);	0	0	0	0	0	0	0	0	0	0	0	0	0.0170841	0	0	0.00341623	0	0	0	0	0	0	0	0	0.0102389	0	0	0.00341413	0	0.051233	0.150176	0.0102389	0.00341204	0	0	0	0.0170648	0.00341413	0.00341472	0.00341495	0.00340948	0.0136593	0.00341483	0.00682897	0.0102316	0	0	0
OTU_282	Bacteria(100);Firmicutes(100);Clostridia(100);Lachnospirales(100);Lachnospiraceae(100);Lachnospiraceae_unclassified(100);	0	0	0.0102372	0.0785063	0.0340843	0.0544495	0	0	0	0.00340925	0.00682617	0.0170672	0	0	0	0	0.0102424	0.0170614	0.0136537	0	0	0	0	0	0	0	0	0	0.0170538	0.0102466	0.0102393	0	0	0	0	0	0	0	0	0	0.0136379	0.0102445	0.00682967	0	0	0	0	0
OTU_296	Bacteria(100);Verrucomicrobiota(100);Verrucomicrobiae(100);LD1-PB3(100);LD1-PB3_fa(100);LD1-PB3_ge(100);	0.00681942	0.00340762	0	0.00341332	0	0.0034031	0.00341425	0	0	0	0	0.00341344	0.0136673	0.00682105	0.0068299	0.00683247	0.00682827	0.00341227	0.00341344	0.00341834	0	0	0	0	0.0307167	0.0478191	0.0341332	0.0341413	0.0306968	0.0102466	0.00341309	0	0.00341204	0	0.00341297	0.0034118	0.00682594	0.00682827	0.00682943	0.00341495	0.00340948	0.00341483	0	0	0.00341052	0	0	0
OTU_544	Bacteria(100);Firmicutes(100);Clostridia(100);Clostridia_or(100);Hungateiclostridiaceae(100);Hungateiclostridiaceae_unclassified(100);	0	0	0	0	0	0	0	0	0	0	0	0	0.0102505	0.0102316	0.0102449	0.00683247	0.00682827	0	0	0	0	0.00682477	0.0307157	0.00341122	0.0170648	0.0204939	0.0136533	0.0170707	0.00341076	0	0	0	0.00341204	0	0.00341297	0.00682361	0.0307167	0.0273131	0.023903	0.0102449	0.00340948	0.00341483	0	0	0	0.00341355	0.0102428	0.0239169
OTU_508	Bacteria(100);Chloroflexi(100);Anaerolineae(100);Anaerolineales(100);Anaerolineaceae(100);Levilinea(100);	0.00681942	0.00681524	0.0136495	0.00682664	0.00681686	0.0034031	0.00341425	0.00340657	0.00341495	0.00340925	0.00341309	0	0.0136673	0.00682105	0.0136598	0.0170812	0.0170707	0.00341227	0.00341344	0.00341834	0.00341588	0	0	0	0.0102389	0.0170783	0.0204799	0.0136565	0.013643	0.00683107	0.00341309	0.00341297	0.00341204	0.00341204	0.00341297	0	0.00682594	0.0102424	0.0102442	0.0102449	0.00340948	0.00682967	0.00341483	0.00341448	0.00341052	0	0	0
OTU_438	Bacteria(100);Actinobacteriota(100);Thermoleophilia(100);Gaiellales(100);uncultured(100);uncultured_ge(100);	0.00681942	0.00340762	0.00682477	0.00682664	0.00681686	0.00680619	0.0068285	0.0102197	0.0068299	0.0102277	0.0102393	0.00682687	0.00341682	0.00341052	0.0068299	0.0102487	0.00682827	0.00341227	0	0.010255	0.00341588	0.00682477	0.0102386	0.0102337	0.00682594	0.00341565	0.00341332	0.00682827	0.00682152	0.00341553	0.0170654	0.0136519	0.00341204	0.00341204	0.00341297	0.0034118	0.00341297	0.00682827	0.00682943	0.0102449	0.00340948	0	0	0.00341448	0.00682105	0.0068271	0.0068285	0.0068334
OTU_629	Bacteria(100);Firmicutes(100);Clostridia(100);Lachnospirales(100);Lachnospiraceae(100);Anaerosporobacter(99);	0	0	0	0	0	0	0	0	0	0	0	0	0	0	0	0	0	0	0	0.06153	0.0785653	0.0272991	0.00682571	0.00341122	0	0	0	0	0	0	0	0	0.0784769	0.0375324	0.00341297	0	0	0	0	0	0	0	0	0	0	0	0	0
OTU_479	Bacteria(100);Firmicutes(100);Clostridia(100);Peptostreptococcales-Tissierellales(100);Peptostreptococcales-Tissierellales_fa(100);Tissierella(100);	0	0	0	0	0	0	0	0	0	0	0	0	0.0136673	0	0	0	0	0	0	0	0	0	0	0	0.0546075	0.0307409	0.00341332	0.00341413	0	0	0	0	0	0	0	0.0034118	0.0989761	0.0716968	0.0136589	0.00341495	0	0	0	0	0	0	0	0
OTU_303	Bacteria(100);Actinobacteriota(100);Actinobacteria(100);Propionibacteriales(100);Propionibacteriaceae(100);Propionibacteriaceae_unclassified(100);	0.00681942	0.0102229	0.00682477	0.00682664	0.00681686	0.00680619	0.00341425	0.00681315	0.00341495	0.00340925	0.00341309	0.00341344	0.00683364	0.00682105	0.0068299	0.00683247	0.0136565	0.00682454	0.00341344	0	0	0.00341239	0.00341285	0.00341122	0.0102389	0.0204939	0.0136533	0.0136565	0.0170538	0.0136621	0	0.0102389	0	0	0.00341297	0	0.00682594	0.0136565	0.0136589	0.0102449	0.0102284	0.00341483	0	0	0.00341052	0.00341355	0	0
OTU_374	Bacteria(100);Firmicutes(100);Clostridia(99);Lachnospirales(99);Lachnospiraceae(97);Lachnospiraceae_unclassified(97);	0	0	0	0	0	0	0	0	0	0	0	0	0.21526	0.0170526	0	0.00341623	0	0	0	0	0	0	0	0	0.0273038	0.0068313	0.00341332	0.00341413	0	0	0	0.00682594	0	0	0	0	0.0102389	0	0	0	0	0	0	0	0	0	0	0
OTU_2305	Bacteria(100);Firmicutes(100);Clostridia(99);Lachnospirales(99);Lachnospiraceae(99);Lachnospiraceae_unclassified(99);	0	0	0	0	0	0	0	0	0	0	0	0	0	0	0	0	0	0	0.00682687	0.0273467	0.0341588	0.0375363	0.00682571	0.00341122	0	0	0	0	0	0.00683107	0.00341309	0.00682594	0.0204722	0.0136482	0.00682594	0.0034118	0	0	0	0	0.00681896	0.0170742	0.0307335	0.0341448	0.0204631	0.00341355	0.00341425	0
OTU_705	Bacteria(100);Firmicutes(100);Incertae_Sedis(93);Incertae_Sedis_or(86);Incertae_Sedis_fa(86);Gelria(86);	0	0	0	0	0	0	0	0	0	0	0	0	0.0102505	0.0102316	0.0102449	0.00683247	0.00341413	0.00341227	0	0	0	0.00341239	0.00341285	0.00341122	0.0136519	0.0068313	0.00341332	0.00341413	0.00341076	0.00341553	0.00341309	0.00341297	0	0.00341204	0.00341297	0.0034118	0.0204778	0.0238989	0.0273177	0.0341495	0.0238663	0.0102445	0	0.0136579	0.00341052	0.00341355	0.013657	0.0136668
OTU_873	Bacteria(100);Firmicutes(100);Clostridia(100);Peptostreptococcales-Tissierellales(100);Peptostreptococcales-Tissierellales_fa(100);Peptostreptococcales-Tissierellales_fa_unclassified(100);	0	0	0	0	0	0	0	0	0	0	0	0	0	0	0	0	0	0.00341227	0.00341344	0.00341834	0	0.00341239	0.0136514	0.0102337	0	0.00341565	0.00341332	0.00341413	0.0102323	0.00683107	0.00682617	0.0102389	0.0170602	0.0238843	0.0443686	0.034118	0	0.00341413	0.0170736	0.00341495	0.00340948	0.00682967	0.00341483	0.0102435	0.0102316	0.0068271	0.0204855	0.0068334
OTU_490	Bacteria(100);Firmicutes(98);Clostridia(96);Clostridia_unclassified(96);Clostridia_unclassified(96);Clostridia_unclassified(96);	0.00340971	0.00681524	0.00682477	0.00341332	0.00681686	0.0034031	0.0068285	0.00340657	0.00341495	0.00340925	0.00341309	0.00682687	0	0.0102316	0.0068299	0.0136649	0.0102424	0.00682454	0.00341344	0.00341834	0.00341588	0	0	0	0.0170648	0.0136626	0.0170666	0.0170707	0.0204645	0.0136621	0.00682617	0.00341297	0	0.00341204	0	0	0.00682594	0.0102424	0.0170736	0.0102449	0.00340948	0.00341483	0.00682967	0.00341448	0	0	0	0
OTU_425	Bacteria(100);Bacteroidota(100);Bacteroidia(100);Bacteroidales(83);Bacteroidales_unclassified(83);Bacteroidales_unclassified(83);	0	0.00340762	0.0102372	0.00341332	0.0136337	0.0272248	0.027314	0.0340657	0.0478093	0.0375017	0.0511963	0.0273075	0	0	0	0	0	0	0	0	0	0	0	0	0	0	0	0	0	0	0	0	0	0	0	0	0	0	0	0	0	0	0.00341483	0	0	0.00341355	0	0
OTU_344	Bacteria(100);Firmicutes(100);Incertae_Sedis(98);DTU014(98);DTU014_fa(98);DTU014_ge(98);	0.0170486	0.027261	0.0204743	0.0273066	0.0170422	0.0238217	0.0204855	0.0102197	0.0136598	0.0102277	0.0102393	0.0204806	0.00341682	0.00341052	0.00341495	0.00341623	0.00341413	0.00341227	0.00341344	0	0	0	0.00341285	0	0	0	0.00341332	0.00341413	0.00341076	0.00341553	0.00341309	0	0	0	0	0.0034118	0.00341297	0	0	0.00341495	0.00340948	0.00341483	0	0	0	0.00341355	0.00341425	0
OTU_532	Bacteria(100);Fibrobacterota(100);Fibrobacteria(100);Fibrobacterales(100);Fibrobacteraceae(100);uncultured(100);	0.00681942	0.0102229	0.0102372	0.0136533	0.023859	0.0204186	0.0170713	0.0204394	0.0409794	0.0920496	0.0204785	0.0102403	0	0	0	0	0	0	0	0	0	0	0	0	0	0	0	0	0	0	0	0	0	0	0	0	0	0	0	0	0	0	0	0	0	0	0	0
OTU_426	Bacteria(100);Synergistota(100);Synergistia(100);Synergistales(100);Synergistaceae(100);Synergistaceae_unclassified(100);	0.0102291	0.0136305	0.0102372	0.00682664	0.0136337	0.0102093	0.0170713	0.0102197	0.0102449	0.013637	0.0204785	0.0136537	0	0.00682105	0.0068299	0.0102487	0.0102424	0.00341227	0.00341344	0.00341834	0	0.00341239	0.00341285	0	0.00341297	0.0068313	0.00682664	0.00341413	0.0102323	0.00341553	0.00341309	0	0	0	0	0.00682361	0.00341297	0.00341413	0.0102442	0.0102449	0.00340948	0.00341483	0	0	0	0	0	0.0034167
OTU_358	Bacteria(100);Desulfobacterota(100);Syntrophorhabdia(100);Syntrophorhabdales(100);Syntrophorhabdaceae(100);Syntrophorhabdus(100);	0.0511457	0.0238533	0.0238867	0.01024	0.0170422	0.0136124	0.0170713	0.0306592	0.0341495	0.0102277	0.0102393	0.0102403	0	0	0	0.00341623	0	0.00341227	0	0	0.00341588	0.00341239	0	0	0	0	0	0.00341413	0.00341076	0	0	0	0.00341204	0.00341204	0	0	0	0	0	0	0.00340948	0	0	0	0	0	0	0
OTU_503	Bacteria(100);Myxococcota(100);Polyangia(100);Polyangiales(100);BIrii41(98);BIrii41_ge(98);	0.047736	0.0204457	0.0307115	0.0477865	0.0306759	0.0238217	0.013657	0.0102197	0.0136598	0.0170462	0.0170654	0.0102403	0	0	0	0	0	0	0	0	0	0	0	0	0	0	0	0	0	0	0	0	0	0	0	0	0	0	0	0	0	0	0	0	0	0	0	0
OTU_518	Bacteria(100);Patescibacteria(100);Parcubacteria(100);Candidatus_Nomurabacteria(100);Candidatus_Nomurabacteria_fa(100);Candidatus_Nomurabacteria_ge(100);	0.023868	0.0136305	0.0136495	0.0170666	0.0102253	0.0136124	0.0238998	0.0340657	0.0443944	0.0340925	0.0273047	0.0204806	0	0	0	0	0	0	0	0	0	0	0	0	0	0	0	0	0	0	0	0	0.00341204	0	0	0	0	0	0	0	0	0	0	0	0	0	0	0
OTU_510	Bacteria(100);Patescibacteria(100);Parcubacteria(100);32-520(100);32-520_fa(100);32-520_ge(100);	0.00340971	0.00340762	0.00341239	0.00682664	0.0170422	0.034031	0.0443853	0.047692	0.0443944	0.0306832	0.0136523	0.0170672	0	0	0	0	0	0.00341227	0	0	0	0	0	0	0	0	0	0	0	0.00341553	0	0.00682594	0	0	0	0	0	0	0	0	0	0	0	0	0	0	0	0
OTU_401	Bacteria(100);Firmicutes(100);Clostridia(100);Peptostreptococcales-Tissierellales(100);Peptostreptococcales-Tissierellales_fa(100);Natronincola(100);	0	0	0	0	0	0	0	0	0	0	0	0	0.0307514	0.0136421	0	0.00341623	0	0	0	0	0	0	0	0	0.0546075	0.0444035	0.0273066	0.0204848	0.00682152	0	0	0	0	0	0	0	0.0102389	0.0136565	0.0102442	0.0068299	0.00340948	0	0.00682967	0.00682897	0.0136421	0.00341355	0	0
OTU_257	Bacteria(100);Proteobacteria(100);Gammaproteobacteria(100);Burkholderiales(100);Comamonadaceae(100);Comamonadaceae_unclassified(100);	0.0136388	0.0102229	0.00341239	0.00682664	0	0.00680619	0.0068285	0	0.00341495	0.00340925	0.00341309	0.00341344	0.00341682	0.0102316	0.0170748	0.0136649	0.0102424	0.00341227	0.00682687	0	0	0.00341239	0	0	0.0136519	0.0136626	0.0170666	0.0136565	0.013643	0.00683107	0.00341309	0	0.00341204	0	0	0	0.0136519	0.0102424	0.0102442	0.0136598	0.00340948	0.00341483	0	0.00341448	0.00341052	0	0	0
OTU_694	Bacteria(100);Firmicutes(100);Bacilli(100);Erysipelotrichales(100);Erysipelatoclostridiaceae(100);UCG-004(100);	0	0	0	0	0	0	0	0	0	0	0	0	0	0	0	0	0	0	0	0	0	0	0	0	0	0	0	0	0	0	0	0	0	0	0.0170648	0.259297	0	0	0	0	0	0	0	0	0	0	0	0
OTU_1997	Bacteria(100);Synergistota(100);Synergistia(100);Synergistales(100);Synergistaceae(100);Syner-01(92);	0.0204583	0.0238533	0.0170619	0.00682664	0.00681686	0.0170155	0.0102428	0.0102197	0.0136598	0.0102277	0.0204785	0.0204806	0	0.00341052	0.0068299	0.0204974	0.00341413	0.00682454	0.00341344	0	0	0	0	0	0	0.00341565	0.00341332	0	0.013643	0	0.00341309	0	0	0	0.00341297	0	0.00341297	0	0.0102442	0.00341495	0.00340948	0.00341483	0	0	0.00341052	0	0	0
OTU_410	Bacteria(100);Firmicutes(100);Clostridia(100);Clostridia_or(100);Hungateiclostridiaceae(100);HN-HF0106(100);	0.0136388	0.0170381	0.061423	0.0204799	0.0170422	0.0170155	0.0307283	0.0272526	0.0170748	0.0375017	0.00341309	0.00341344	0	0	0	0	0.00341413	0	0	0	0	0	0	0	0	0	0	0	0.00341076	0	0	0	0	0	0	0	0	0	0	0	0.00340948	0	0	0	0	0	0	0
OTU_526	Bacteria(100);Chloroflexi(99);Anaerolineae(92);Anaerolineae_unclassified(92);Anaerolineae_unclassified(92);Anaerolineae_unclassified(92);	0	0	0	0	0	0	0	0	0	0	0	0	0.037585	0.0409263	0.0204897	0.0170812	0.0102424	0.00682454	0.00341344	0	0	0	0.00341285	0.0102337	0.0136519	0.0136626	0.0136533	0.00341413	0.00341076	0.00341553	0	0	0	0	0.00682594	0.00682361	0.0102389	0.0170707	0.0136589	0.00341495	0	0.00341483	0	0	0	0	0	0.0102501
OTU_447	Bacteria(100);Firmicutes(100);Clostridia(100);Lachnospirales(100);Lachnospirales_unclassified(100);Lachnospirales_unclassified(100);	0	0	0	0	0	0	0	0	0	0	0	0	0.0170841	0.0238737	0.0170748	0.00683247	0.00682827	0	0	0	0	0	0	0	0.0375427	0.0341565	0.0409598	0.0443837	0.0204645	0.00341553	0	0	0	0	0	0	0.00682594	0.00341413	0.00341472	0.00341495	0.00340948	0	0	0	0	0	0	0
OTU_495	Bacteria(100);Firmicutes(100);Clostridia(100);Eubacteriales(100);Anaerofustaceae(100);Anaerofustis(100);	0	0	0	0	0	0	0	0	0	0	0	0	0.00341682	0.0170526	0.0068299	0.0136649	0.0102424	0.00341227	0	0	0	0.00341239	0.00341285	0.00682245	0.0204778	0.0375722	0.0273066	0.0273131	0.0170538	0.00683107	0	0	0	0	0.00341297	0.0136472	0.0102389	0.0102424	0.0136589	0.0102449	0.00340948	0.00341483	0	0	0	0	0	0
OTU_183	Bacteria(100);Bacteroidota(100);Bacteroidia(100);Sphingobacteriales(92);Sphingobacteriales_unclassified(92);Sphingobacteriales_unclassified(92);	0.0511457	0.0102229	0.0375363	0.0136533	0.00340843	0	0	0	0	0.027274	0.0546094	0.0750956	0	0	0	0	0	0	0	0	0	0	0	0	0	0	0	0	0	0	0	0	0	0	0	0	0	0	0	0	0	0	0	0	0	0	0	0
OTU_664	Bacteria(100);Synergistota(100);Synergistia(100);Synergistales(100);Synergistaceae(100);JGI-0000079-D21(100);	0.0170486	0.0136305	0.0102372	0.01024	0.0170422	0.0170155	0.0204855	0.0102197	0.0136598	0.0204555	0.0170654	0.0307209	0	0	0	0.00683247	0.00341413	0.00341227	0.00341344	0.00341834	0.00341588	0.00341239	0.00341285	0.00341122	0	0	0	0.00341413	0.00682152	0.00341553	0.00341309	0	0.00341204	0	0.00341297	0	0	0	0	0	0.00340948	0.00341483	0.00341483	0.00341448	0.00341052	0	0	0
OTU_904	Bacteria(100);Desulfobacterota(100);Syntrophia(100);Syntrophales(100);Smithellaceae(97);Smithella(97);	0.0511457	0.0408914	0.0272991	0.0204799	0.0204506	0.0170155	0.0102428	0.0102197	0.0136598	0.0204555	0.0170654	0.023894	0	0	0	0	0	0	0	0	0	0	0	0	0	0	0	0	0	0	0	0	0	0	0	0	0	0	0	0	0	0	0	0	0	0	0	0
OTU_464	Bacteria(100);Synergistota(100);Synergistia(100);Synergistales(100);Synergistaceae(100);uncultured(100);	0.00340971	0.0102229	0.0102372	0.00682664	0.0102253	0.00680619	0.0068285	0.00340657	0.00341495	0.00681849	0.00682617	0.00341344	0.00341682	0.00682105	0.0102449	0.0170812	0.0170707	0.00682454	0.00341344	0.00683667	0	0.00341239	0.00341285	0	0.00682594	0.0136626	0.0136533	0.00682827	0.013643	0.00341553	0.00682617	0.00341297	0.00341204	0.00341204	0.00341297	0	0.00341297	0.00341413	0.00682943	0.00341495	0.00340948	0	0	0	0.00341052	0.00341355	0.00341425	0.0034167
OTU_342	Bacteria(100);Verrucomicrobiota(100);Lentisphaeria(100);Oligosphaerales(100);Oligosphaeraceae(100);Z20(87);	0.0136388	0.0170381	0.0136495	0.0136533	0.023859	0.0272248	0.0170713	0.0102197	0.0068299	0.00340925	0.0204785	0.054615	0	0	0	0.0170812	0	0.00341227	0	0.0136733	0	0	0	0	0	0	0	0	0	0.00341553	0	0	0	0	0	0.00682361	0	0	0	0	0	0	0.00341483	0	0	0	0	0
OTU_432	Bacteria(100);Synergistota(100);Synergistia(100);Synergistales(100);Synergistaceae(100);Aminivibrio(90);	0.00681942	0.00340762	0.00682477	0.00341332	0.00681686	0.0034031	0.00341425	0	0	0	0	0	0.00683364	0.00682105	0.0204897	0.00683247	0.0102424	0.0102368	0.00341344	0.00341834	0	0	0	0	0.0136519	0.0068313	0.0170666	0.0102424	0.0204645	0.00683107	0	0.00682594	0	0.00341204	0.00341297	0.0034118	0.00341297	0.0136565	0.0204883	0.0102449	0.00681896	0.00341483	0.00341483	0.00341448	0.00341052	0	0.00341425	0
OTU_908	Bacteria(100);Firmicutes(100);Clostridia(100);Clostridia_or(100);Gracilibacteraceae(100);Lutispora(100);	0.00340971	0	0	0	0	0	0	0	0	0	0	0	0.0136673	0.00682105	0.0068299	0.00341623	0.00341413	0.00341227	0	0	0	0	0	0	0.0102389	0	0	0	0	0	0	0	0	0.00341204	0.0409556	0.139884	0.0136519	0	0	0	0	0	0	0	0	0	0.00341425	0.0136668
OTU_669	Bacteria(100);Firmicutes(100);Bacilli(100);Bacillales(100);Planococcaceae(87);Planococcaceae_unclassified(87);	0	0	0	0	0	0	0	0	0	0	0	0	0.00341682	0.0102316	0.0102449	0.0136649	0.0136565	0.00341227	0.00341344	0.00341834	0	0	0	0	0.00341297	0.00341565	0.0238932	0.0204848	0.0204645	0.0239087	0.0170654	0.0170648	0.00682408	0.00341204	0.00341297	0	0.00341297	0	0.0170736	0.0170748	0.00340948	0.00682967	0.00682967	0.00341448	0	0	0	0
OTU_536	Bacteria(100);Spirochaetota(100);Spirochaetia(100);Spirochaetales(100);Spirochaetaceae(100);uncultured(97);	0.0511457	0.0340762	0.0272991	0.01024	0.0136337	0.0136124	0.0068285	0.0136263	0.0102449	0.0102277	0.0238916	0.0170672	0	0	0	0.00341623	0	0.00341227	0	0	0	0	0	0	0	0	0	0.00341413	0.00682152	0	0.00341309	0.00341297	0	0	0	0	0	0	0	0	0	0.00341483	0.00341483	0	0	0	0	0
OTU_461	Bacteria(100);Desulfobacterota(100);Syntrophobacteria(100);Syntrophobacterales(100);Syntrophobacteraceae(100);Syntrophobacter(100);	0.0170486	0.0102229	0.0102372	0.0136533	0.0102253	0.0102093	0.0204855	0.0170329	0.0102449	0.0102277	0.00682617	0.00682687	0.00341682	0.00341052	0	0.00683247	0.0102424	0.0102368	0.00341344	0	0.00341588	0.00341239	0.00341285	0	0	0	0.00341332	0.00341413	0.013643	0.00683107	0.00341309	0.00341297	0.00341204	0.00341204	0	0	0	0	0.00341472	0.00341495	0.00340948	0.00682967	0.00341483	0.00341448	0.00341052	0	0	0
OTU_749	Bacteria(100);Firmicutes(95);Dethiobacteria(83);Dethiobacterales(83);Dethiobacteraceae(83);Dethiobacteraceae_unclassified(83);	0	0	0	0	0	0	0	0	0	0	0	0	0.00683364	0.00682105	0.0068299	0.0102487	0.0170707	0.0136491	0.00682687	0	0.00341588	0.00341239	0.00341285	0.00682245	0.00341297	0.0068313	0	0.00341413	0.013643	0.0102466	0.00341309	0	0	0	0.00341297	0.00682361	0.00341297	0.0102424	0.0170736	0.0170748	0.0136379	0.00682967	0.00341483	0.00341448	0.00341052	0.00341355	0.013657	0.0239169
OTU_478	Bacteria(100);Chloroflexi(100);Anaerolineae(100);SBR1031(100);SBR1031_fa(100);SBR1031_ge(100);	0.0102291	0.00681524	0.00341239	0	0.00681686	0.0034031	0.00341425	0.00340657	0.00341495	0.00340925	0.00341309	0.00341344	0.0102505	0.0136421	0.0136598	0.00683247	0.0136565	0.00682454	0.00341344	0	0	0	0.00341285	0	0.0102389	0.0136626	0.0136533	0.0136565	0.0102323	0.00341553	0.00341309	0.0102389	0	0	0	0	0.00682594	0.0136565	0.0136589	0.00341495	0.00681896	0.00341483	0.00341483	0.00341448	0	0	0	0
OTU_517	Bacteria(100);Actinobacteriota(100);WCHB1-81(100);WCHB1-81_or(100);WCHB1-81_fa(100);WCHB1-81_ge(100);	0.00681942	0.0170381	0.0102372	0.00682664	0.0102253	0.0102093	0.0170713	0.0102197	0.0068299	0.0102277	0.00682617	0.00682687	0.00341682	0.00341052	0.0068299	0.00683247	0.00341413	0.00682454	0.00341344	0	0.00341588	0.00341239	0	0	0.00682594	0.00341565	0.00682664	0.00341413	0.00682152	0.00683107	0.00341309	0.00682594	0	0.00341204	0.00341297	0.0034118	0.00341297	0.0102424	0.00341472	0.0068299	0.00340948	0.00341483	0	0.00341448	0.00341052	0.00341355	0	0
OTU_498	Bacteria(100);Chloroflexi(100);Dehalococcoidia(100);vadinBA26(100);vadinBA26_fa(100);vadinBA26_ge(100);	0.00681942	0.0136305	0.0136495	0.0170666	0.0170422	0.0238217	0.027314	0.0204394	0.0273196	0.0204555	0.0204785	0.023894	0	0	0	0	0.00341413	0	0	0	0.00341588	0	0	0	0	0	0	0.00341413	0	0	0	0	0	0.00341204	0	0	0	0	0	0	0.00340948	0.00341483	0	0	0.00341052	0	0	0
OTU_443	Bacteria(100);Patescibacteria(100);Parcubacteria(100);32-520(99);32-520_fa(99);32-520_ge(99);	0	0	0	0	0	0.0102093	0.0238998	0.0783512	0.0443944	0.0443202	0.0238916	0.023894	0	0	0	0	0	0	0	0	0	0.00341239	0	0	0	0	0	0	0	0	0	0	0.00341204	0	0	0	0	0	0	0	0	0	0	0	0	0	0	0
OTU_707	Bacteria(100);Firmicutes(100);Clostridia(100);Clostridia_or(99);Hungateiclostridiaceae(99);Hungateiclostridiaceae_unclassified(99);	0.0272777	0.0204457	0.0204743	0.0170666	0.0272675	0.0204186	0.0238998	0.023846	0.0307346	0.013637	0.0170654	0.00682687	0	0	0	0	0	0.00341227	0	0	0	0	0	0	0	0	0	0	0.00341076	0	0	0	0	0	0	0	0	0	0	0	0	0	0	0	0	0	0	0
OTU_234	Bacteria(100);Desulfobacterota(100);Desulfuromonadia(100);Geobacterales(100);Geobacteraceae(100);uncultured(100);	0.0170486	0.0238533	0.0170619	0.0136533	0.0136337	0.00680619	0.0102428	0.0102197	0.0068299	0.013637	0.0102393	0.00682687	0.00341682	0.00341052	0.00341495	0.00683247	0.00682827	0.00341227	0	0.00341834	0	0	0	0	0.00682594	0.0068313	0.00682664	0.0102424	0.00682152	0.00683107	0	0	0	0	0	0	0	0.00341413	0.00341472	0.0068299	0.00340948	0.00341483	0	0.00341448	0	0	0.00341425	0
OTU_477	Bacteria(100);Firmicutes(100);Clostridia(100);Lachnospirales(100);Lachnospiraceae(100);Lachnospiraceae_unclassified(100);	0.0545554	0.0442991	0.0102372	0.01024	0.00681686	0.00680619	0.0102428	0.00681315	0.0102449	0.013637	0.00341309	0.0102403	0	0	0	0.00683247	0.0102424	0.00682454	0.00341344	0	0.00341588	0	0	0	0	0	0	0	0.00682152	0.00341553	0.00341309	0.00341297	0.00341204	0.00341204	0	0	0	0	0	0	0.00340948	0	0.00341483	0.00341448	0	0	0	0
OTU_2043	Bacteria(100);Firmicutes(100);Clostridia(100);Peptostreptococcales-Tissierellales(100);Sedimentibacteraceae(98);Sedimentibacter(98);	0	0	0	0	0	0	0	0	0	0	0	0	0.0341682	0.0341052	0.0375645	0.0239136	0.0136565	0.00341227	0	0	0	0.00341239	0.0102386	0.00682245	0.00682594	0.0068313	0.00341332	0	0.00341076	0	0	0	0	0.00341204	0.0102389	0.0102354	0.0102389	0.0170707	0.00682943	0.00341495	0	0	0	0	0	0	0	0
OTU_356	Bacteria(100);Fibrobacterota(100);Fibrobacteria(100);Fibrobacterales(100);Fibrobacteraceae(100);Fibrobacter(94);	0.00340971	0.0783752	0.0170619	0.0273066	0.0102253	0.0306279	0.0102428	0.00340657	0.0170748	0.0375017	0.00682617	0	0	0	0	0	0.00341413	0	0	0	0	0	0	0	0	0	0	0	0	0	0	0	0	0	0	0	0	0	0	0	0.00340948	0	0	0	0	0	0	0
OTU_780	Bacteria(100);Bacteroidota(100);Bacteroidia(100);Bacteroidales(100);Bacteroidales_unclassified(100);Bacteroidales_unclassified(100);	0.0102291	0.0102229	0.00682477	0.0136533	0.0136337	0.0102093	0.0068285	0.00681315	0.0170748	0.0170462	0.0375439	0.0819224	0	0	0	0	0	0.00341227	0	0	0	0.00341239	0	0	0	0	0	0	0	0	0	0	0.00341204	0	0	0	0	0	0	0	0.00340948	0	0	0	0	0	0	0
OTU_650	Bacteria(100);Spirochaetota(100);Leptospirae(100);Leptospirales(100);Leptospiraceae(100);RBG-16-49-21(100);	0.0102291	0.00681524	0.00682477	0.00682664	0.00681686	0.0102093	0.013657	0.023846	0.0239047	0.0443202	0.0341309	0.0512015	0	0	0	0	0	0.00341227	0	0	0	0	0	0	0	0	0	0	0	0	0	0	0.00341204	0	0	0	0	0	0	0	0	0	0	0	0	0	0	0
OTU_48	Bacteria(100);Desulfobacterota(100);Syntrophia(100);Syntrophales(100);Smithellaceae(100);Smithella(100);	0.0647845	0.0408914	0.0170619	0.0136533	0.0170422	0.0136124	0.013657	0.0136263	0.0136598	0.0102277	0.0102393	0.0136537	0	0	0	0	0	0	0	0	0	0	0	0	0	0	0	0	0	0	0	0	0	0	0	0	0	0	0	0	0.00340948	0	0	0	0	0	0	0
OTU_655	Bacteria(100);Firmicutes(100);Incertae_Sedis(100);DTU014(100);DTU014_fa(100);DTU014_ge(100);	0	0	0	0	0	0	0	0	0	0	0	0	0.00683364	0.00341052	0.0068299	0.00683247	0.00682827	0	0	0	0.00341588	0.0136495	0.0341285	0.0716357	0.00682594	0	0.00682664	0.00341413	0.00341076	0	0	0	0	0	0.00341297	0.0102354	0.00682594	0.00341413	0.00682943	0.00341495	0.00340948	0	0	0	0	0.00341355	0.0102428	0.0170835
OTU_531	Bacteria(100);Firmicutes(100);Clostridia(100);Clostridia_or(100);Hungateiclostridiaceae(100);Ruminiclostridium(100);	0.0102291	0.0102229	0.00682477	0.00341332	0.00681686	0.00680619	0.00341425	0.00340657	0.00341495	0.00681849	0.00341309	0.00682687	0	0	0	0	0	0	0	0	0	0	0	0.00341122	0.00682594	0	0	0	0.00341076	0	0	0	0	0.00341204	0.0682594	0.0818833	0	0	0	0	0.00340948	0	0	0	0	0	0	0
OTU_582	Bacteria(100);Firmicutes(96);Clostridia(85);Christensenellales(80);Christensenellaceae(80);Christensenellaceae_unclassified(80);	0.0136388	0.0102229	0.00341239	0.00341332	0.0170422	0.0204186	0.0170713	0.0170329	0.0204897	0.0306832	0.0307178	0.0375478	0	0	0	0	0.00341413	0	0.00341344	0	0	0	0	0	0	0	0	0	0.00341076	0	0.00341309	0.00341297	0	0	0	0	0	0	0	0	0	0.00341483	0	0	0	0	0	0
OTU_923	Bacteria(100);Firmicutes(98);Firmicutes_unclassified(98);Firmicutes_unclassified(98);Firmicutes_unclassified(98);Firmicutes_unclassified(98);	0	0	0	0	0	0	0	0	0	0	0	0	0	0	0	0	0	0	0.00341344	0.0239284	0.0136635	0.0102372	0.00341285	0.00341122	0	0	0	0.00341413	0.0784474	0.0136621	0.00341309	0.00341297	0.0102361	0.00341204	0.00682594	0.0034118	0.00341297	0.00341413	0.00341472	0	0	0.00682967	0.0102445	0.0102435	0.00682105	0.00341355	0.00341425	0.0034167
OTU_485	Bacteria(100);Chloroflexi(100);Anaerolineae(100);RBG-13-54-9(97);RBG-13-54-9_fa(97);RBG-13-54-9_ge(97);	0.0102291	0.0102229	0.0102372	0.00682664	0.0102253	0.00680619	0.00341425	0.00340657	0.00341495	0.0102277	0.0102393	0.00341344	0.00341682	0.00682105	0.0068299	0.0136649	0.00682827	0.00682454	0.00341344	0.00341834	0	0.00341239	0.00341285	0.00341122	0.00682594	0.0068313	0.01024	0.00682827	0.0102323	0.00683107	0.00341309	0	0	0	0.00341297	0.0034118	0.00682594	0.00341413	0.00682943	0.0068299	0	0	0	0.00341448	0.00341052	0	0	0
OTU_597	Bacteria(100);Firmicutes(99);Firmicutes_unclassified(99);Firmicutes_unclassified(99);Firmicutes_unclassified(99);Firmicutes_unclassified(99);	0	0	0	0	0	0	0	0	0	0	0	0	0.00341682	0.00682105	0.00341495	0.0102487	0.0136565	0.0238859	0.0102403	0	0.00341588	0.00341239	0.00341285	0.0102337	0	0.00341565	0.00341332	0.00341413	0.00341076	0.00341553	0.00341309	0.0204778	0.00341204	0.00341204	0.00341297	0	0	0.00341413	0.00341472	0.00341495	0.00340948	0.00341483	0.0102445	0.00341448	0.00341052	0.0068271	0.0238998	0.0273336
OTU_467	Bacteria(100);Firmicutes(100);Desulfitobacteriia(99);Desulfitobacteriales(99);Desulfitobacteriales_unclassified(99);Desulfitobacteriales_unclassified(99);	0	0	0	0	0	0	0	0	0	0	0	0	0.0136673	0.0170526	0.0068299	0.00341623	0.00341413	0	0	0	0	0.00341239	0.0102386	0.00682245	0.0273038	0.0273252	0.0136533	0.0102424	0.0102323	0.00341553	0	0	0	0	0.00341297	0.0034118	0.0170648	0.0170707	0.0102442	0.0068299	0	0	0	0	0	0	0.0102428	0.0102501
OTU_809	Bacteria(100);Firmicutes(100);Syntrophomonadia(100);Syntrophomonadales(100);Syntrophomonadaceae(100);Syntrophothermus(100);	0	0	0	0	0	0	0	0	0	0	0	0	0	0.00341052	0	0	0	0	0	0	0	0.00682477	0.0102386	0.00682245	0.00341297	0	0.00341332	0.00341413	0.00341076	0	0.00682617	0.0170648	0.00341204	0.00682408	0.0273038	0.0272944	0.00341297	0	0	0.00341495	0	0	0.00341483	0.00341448	0.0306947	0.0136542	0.027314	0.0205002
OTU_1308	Bacteria(100);Firmicutes(100);Thermoanaerobacteria(100);Thermoanaerobacterales(100);SRB2(100);SRB2_ge(100);	0	0	0	0	0	0	0	0	0	0	0	0	0.0170841	0.0204631	0.0170748	0.0204974	0.0170707	0.00682454	0.00341344	0	0	0	0	0.0136449	0.0102389	0.010247	0.01024	0.0102424	0.00682152	0	0	0	0	0	0	0.0034118	0.00341297	0.0204848	0.0102442	0.0068299	0.0102284	0.00682967	0	0	0.00341052	0	0.00341425	0
OTU_1689	Bacteria(100);Bacteroidota(100);Bacteroidia(100);Bacteroidales(100);Dysgonomonadaceae(99);Proteiniphilum(98);	0	0	0	0	0	0	0	0	0	0	0	0	0	0.00341052	0.00341495	0	0	0	0	0.00341834	0.00341588	0.00682477	0.0102386	0.0238786	0.00682594	0.0068313	0.00341332	0.0102424	0.00341076	0.00341553	0	0	0.00341204	0.00682408	0.0102389	0.0204708	0.00682594	0.00682827	0.00341472	0.00341495	0	0.00341483	0.00341483	0.00341448	0.0170526	0.0204813	0.0170713	0.0170835
OTU_434	Bacteria(100);Firmicutes(100);Clostridia(100);Oscillospirales(100);Ruminococcaceae(87);Ruminococcaceae_unclassified(87);	0	0	0	0	0	0	0	0	0	0	0	0	0.0170841	0.0238737	0.0478093	0.0307461	0.0409696	0.0102368	0.00682687	0.00683667	0	0.00341239	0.00341285	0.00341122	0.00341297	0.00341565	0	0	0.00341076	0	0	0	0	0.00682408	0.00341297	0	0	0	0	0	0	0	0	0	0	0.0068271	0.00341425	0.0034167
OTU_420	Bacteria(100);Chloroflexi(100);Anaerolineae(100);Anaerolineales(100);Anaerolineaceae(100);Leptolinea(100);	0.0136388	0.0136305	0.0136495	0.0136533	0.0136337	0.0136124	0.0068285	0.0102197	0.00341495	0.0102277	0.00341309	0.00682687	0.00341682	0.00341052	0.0068299	0.00341623	0.0136565	0.0102368	0.00341344	0.00341834	0	0.00341239	0	0	0.00682594	0.00341565	0.00341332	0.00341413	0.00341076	0.00683107	0.00682617	0	0	0.00341204	0.00341297	0	0.00341297	0	0.00341472	0	0.00340948	0.00341483	0	0	0	0	0	0
OTU_577	Bacteria(100);Firmicutes(100);Syntrophomonadia(100);Syntrophomonadales(100);Syntrophomonadaceae(100);Syntrophomonas(99);	0	0	0	0	0	0	0	0	0	0	0	0	0	0	0	0	0	0	0	0.0239284	0.00683177	0.00682477	0.0307157	0.0238786	0	0	0	0	0	0	0	0	0.0341204	0.00341204	0.00682594	0.0102354	0	0	0	0	0	0	0.0546373	0.0204869	0.00341052	0	0	0
OTU_115	Bacteria(100);Patescibacteria(100);ABY1(100);Candidatus_Falkowbacteria(100);Candidatus_Falkowbacteria_fa(100);Candidatus_Falkowbacteria_ge(100);	0.00340971	0.00340762	0.0136495	0.0170666	0.0102253	0.0034031	0.00341425	0.0102197	0.0273196	0.0613664	0.0375439	0.0273075	0	0	0	0	0	0	0	0	0	0	0	0	0	0	0	0	0	0	0	0	0.00341204	0	0	0	0	0	0	0	0	0	0	0	0	0	0	0
OTU_409	Bacteria(100);Myxococcota(100);Polyangia(100);Haliangiales(100);Haliangiaceae(100);Haliangium(100);	0.0375068	0.0204457	0.0204743	0.00682664	0.0102253	0.0170155	0.013657	0.0204394	0.0136598	0.0238647	0.0204785	0.0102403	0	0	0	0	0.00341413	0	0	0	0	0	0	0	0	0	0	0	0	0.00341553	0	0	0	0	0	0	0	0	0	0	0	0	0	0	0	0	0	0
OTU_961	Bacteria(100);Firmicutes(100);Clostridia(99);Clostridia_or(99);Hungateiclostridiaceae(99);Hungateiclostridiaceae_unclassified(99);	0	0	0	0	0	0	0	0	0	0	0	0	0.0102505	0.0102316	0.0136598	0.0102487	0.00682827	0	0	0	0	0	0	0.00341122	0.0102389	0.0136626	0.0136533	0.00682827	0.0102323	0.00683107	0	0	0	0	0	0.0034118	0.0136519	0.0170707	0.0136589	0.0068299	0.00340948	0.00341483	0	0	0	0.0068271	0.0102428	0.0239169
OTU_341	Bacteria(100);Proteobacteria(100);Gammaproteobacteria(100);Steroidobacterales(100);Steroidobacteraceae(100);uncultured(100);	0.00681942	0.00340762	0.00341239	0.00341332	0.00681686	0.0034031	0.00341425	0.00340657	0	0	0	0	0.00683364	0.0102316	0.0068299	0.0136649	0.0102424	0.00341227	0.00682687	0	0.00341588	0	0.00341285	0	0.0102389	0.0068313	0.01024	0.0170707	0.013643	0.00683107	0.00341309	0	0.00341204	0	0	0	0.00682594	0.0102424	0.0102442	0.0102449	0.00681896	0.00341483	0	0	0	0	0	0
OTU_427	Bacteria(100);Firmicutes(100);Clostridia(100);Peptostreptococcales-Tissierellales(100);Peptostreptococcaceae(100);Peptostreptococcaceae_unclassified(100);	0.0102291	0.00681524	0.00341239	0.01024	0.00681686	0.0034031	0.0068285	0.00681315	0.00341495	0.00340925	0.00341309	0.00341344	0.00683364	0.0102316	0.0102449	0.00683247	0.00682827	0.00341227	0	0.00341834	0.00341588	0	0	0	0.00682594	0.0068313	0.00682664	0.00682827	0.0102323	0.00341553	0.00341309	0.00682594	0	0.00341204	0	0	0.00341297	0.00682827	0.00682943	0.0068299	0.00681896	0.00682967	0.00341483	0	0.00341052	0	0	0
OTU_593	Bacteria(100);Caldatribacteriota(100);JS1(100);JS1_or(100);JS1_fa(100);JS1_ge(100);	0.0204583	0.0102229	0.00682477	0.01024	0.00340843	0.0102093	0.0068285	0.00340657	0	0.00340925	0.00341309	0.00341344	0.00341682	0.00682105	0.00341495	0.0102487	0.00341413	0.00341227	0.00341344	0.00341834	0	0.00341239	0	0	0.00682594	0.0068313	0.01024	0.0102424	0.0102323	0.00683107	0.00682617	0	0	0	0	0	0.00341297	0.00682827	0.00341472	0.0102449	0.00681896	0.00341483	0	0	0.00341052	0	0	0
OTU_660	Bacteria(100);Firmicutes(100);Limnochordia(100);Limnochordales(100);Limnochordaceae(100);Limnochordaceae_ge(100);	0	0	0	0	0	0	0	0	0	0	0	0	0.00683364	0.00682105	0.00341495	0	0.0102424	0	0.00341344	0	0	0	0	0	0.0136519	0.0136626	0.01024	0.0170707	0.00682152	0.00341553	0	0	0	0	0.0136519	0.0818833	0.00682594	0.00341413	0.00341472	0.00341495	0.00340948	0	0	0	0	0	0	0.0034167
OTU_421	Bacteria(100);Bacteroidota(100);Bacteroidia(100);Sphingobacteriales(99);Sphingobacteriales_unclassified(99);Sphingobacteriales_unclassified(99);	0.0272777	0.0170381	0.0102372	0.0170666	0.0204506	0.0238217	0.027314	0.0136263	0.0170748	0.0204555	0.0136523	0.00341344	0	0	0	0	0	0	0	0	0	0	0	0	0	0	0	0	0	0	0	0	0	0.00341204	0	0	0	0	0	0	0	0	0	0	0	0	0	0
OTU_604	Bacteria(100);Verrucomicrobiota(100);Omnitrophia(100);Omnitrophales(100);Omnitrophaceae(100);Candidatus_Omnitrophus(100);	0.0306874	0.0613371	0.0136495	0.0204799	0.0170422	0.0136124	0.013657	0.00681315	0.0068299	0.00340925	0	0.0204806	0	0	0	0	0	0	0	0	0	0	0	0	0	0	0	0.00341413	0.00341076	0	0	0	0	0	0	0	0	0	0	0	0	0	0	0	0	0	0	0
OTU_659	Bacteria(100);Firmicutes(100);Clostridia(100);uncultured(93);uncultured_fa(93);uncultured_ge(93);	0	0	0	0	0	0	0	0	0	0	0	0	0	0	0	0	0	0	0	0	0	0	0	0	0	0	0	0	0	0	0	0	0	0	0.00341297	0.0307062	0	0	0	0	0	0	0	0.00682897	0.0170526	0.0477897	0.054628	0.0512505
OTU_602	Bacteria(100);Synergistota(100);Synergistia(100);Synergistales(100);Synergistaceae(100);Synergistaceae_unclassified(100);	0.0136388	0.0102229	0.0102372	0.0170666	0.00681686	0.0102093	0.0102428	0.00681315	0.0102449	0.0170462	0.0136523	0.0170672	0	0.00341052	0	0.00341623	0.00682827	0.00341227	0.00341344	0.00341834	0	0.00341239	0.00341285	0	0	0.00341565	0.00341332	0.00341413	0.00682152	0.00341553	0.00341309	0	0	0	0.00341297	0.0034118	0	0	0	0	0	0.00341483	0	0	0.00341052	0	0	0
OTU_619	Bacteria(100);Chloroflexi(100);Dehalococcoidia(100);Dehalococcoidales(97);uncultured(97);uncultured_ge(97);	0.023868	0.0238533	0.0170619	0.0204799	0.0306759	0.0136124	0.0204855	0.0136263	0.0136598	0.0102277	0.00682617	0.00682687	0	0	0	0	0	0.00341227	0	0	0	0	0	0	0	0	0	0	0.00341076	0	0	0	0	0	0	0	0	0	0	0	0.00340948	0	0	0	0	0	0	0
OTU_302	Bacteria(100);Proteobacteria(100);Gammaproteobacteria(100);Cellvibrionales(100);Spongiibacteraceae(100);BD1-7_clade(100);	0.0136388	0.0102229	0.00682477	0.01024	0.00681686	0.00680619	0.00341425	0.00340657	0.00341495	0.00340925	0.00341309	0	0.00341682	0.00341052	0.00341495	0.00683247	0.00682827	0.00341227	0	0	0	0	0	0	0.00682594	0.0068313	0.01024	0.0136565	0.0102323	0.00341553	0.00341309	0	0.00341204	0	0	0	0.00341297	0.00682827	0.0102442	0.0102449	0.0102284	0.00341483	0	0.00341448	0.00341052	0	0	0
OTU_783	Bacteria(100);Synergistota(100);Synergistia(100);Synergistales(100);Synergistaceae(100);Synergistaceae_unclassified(100);	0	0	0	0	0	0.0034031	0.0102428	0.0102197	0.0068299	0.0579572	0.0511963	0.0614418	0	0	0	0	0	0	0	0	0	0	0	0	0	0	0	0	0	0.00341553	0	0	0	0	0	0	0	0	0	0	0	0	0	0	0	0.00341355	0	0
OTU_109	Bacteria(100);Proteobacteria(100);Gammaproteobacteria(100);Burkholderiales(100);Comamonadaceae(100);Simplicispira(97);	0.0375068	0.0238533	0.0136495	0.0170666	0.0102253	0.00680619	0.0102428	0.00681315	0.00341495	0.00681849	0.00682617	0.00341344	0.00683364	0.00341052	0	0.00683247	0.00341413	0	0.00341344	0.00341834	0	0	0	0	0	0.00341565	0.00341332	0.00341413	0.00682152	0.00341553	0.00341309	0	0	0	0	0	0.00341297	0.00341413	0	0	0.00340948	0	0	0	0	0	0	0
OTU_895	Bacteria(100);Firmicutes(100);Syntrophomonadia(100);Syntrophomonadales(100);Syntrophomonadaceae(100);Syntrophomonas(100);	0	0	0	0	0	0	0	0	0	0	0	0	0	0	0	0	0	0	0	0	0	0	0	0	0	0	0	0	0	0	0	0	0	0	0	0	0	0.00341413	0.00341472	0	0	0	0	0	0.00682105	0.0546168	0.0751135	0.0615006
OTU_975	Bacteria(100);Firmicutes(98);Clostridia(98);Clostridia_or(98);Hungateiclostridiaceae(98);Hungateiclostridiaceae_unclassified(98);	0	0	0	0	0	0	0	0	0	0	0	0	0.00341682	0.00682105	0.00341495	0	0	0	0	0	0	0.00341239	0.00341285	0.00682245	0.00341297	0.00341565	0.00341332	0.00341413	0	0	0	0	0.00682408	0.0102361	0.00341297	0.0034118	0.0102389	0.00682827	0.0136589	0.0102449	0.00340948	0.0136593	0.0136593	0.0136579	0.0102316	0.0136542	0.0170713	0.0136668
OTU_476	Bacteria(100);Acidobacteriota(100);Subgroup_21(100);Subgroup_21_or(100);Subgroup_21_fa(100);Subgroup_21_ge(100);	0.0102291	0.0136305	0.0136495	0.0170666	0.0102253	0.00680619	0.00341425	0.00681315	0.0068299	0.00340925	0.00341309	0.00682687	0	0.00341052	0.0068299	0.00683247	0.00682827	0	0	0	0	0	0	0	0.00682594	0.0068313	0.01024	0.00682827	0.00682152	0.00341553	0.00341309	0	0	0	0	0	0.00341297	0.00341413	0.00682943	0.0136598	0	0.00341483	0.00341483	0	0	0	0	0
OTU_834	Bacteria(100);Chloroflexi(100);Anaerolineae(100);Anaerolineales(100);Anaerolineaceae(100);Flexilinea(99);	0.0204583	0.0136305	0.0136495	0.00682664	0.0102253	0.00680619	0.0102428	0.0102197	0.00341495	0.00340925	0.00682617	0.0102403	0	0.00341052	0.00341495	0.00683247	0.00341413	0.00341227	0.00341344	0	0.00341588	0.00341239	0	0	0.00682594	0.0068313	0.00682664	0	0.00341076	0.00341553	0.00682617	0.00682594	0	0.00341204	0.00341297	0	0	0	0	0	0.00340948	0	0	0.00341448	0.00341052	0	0	0
OTU_552	Bacteria(100);Verrucomicrobiota(100);Lentisphaeria(100);Oligosphaerales(100);Oligosphaeraceae(100);Oligosphaeraceae_unclassified(100);	0.00340971	0.00681524	0	0.00341332	0.0170422	0.0170155	0.013657	0.023846	0.0239047	0.0375017	0.0341309	0.0204806	0	0	0	0	0	0	0	0	0	0	0	0	0	0	0	0	0	0	0	0	0	0	0	0	0	0	0	0	0.00340948	0	0	0	0	0	0	0
OTU_462	Bacteria(100);Bacteroidota(100);Bacteroidia(100);Bacteroidales(100);GZKB124(87);GZKB124_ge(87);	0	0	0	0	0	0	0	0	0	0	0	0	0.0273345	0.0341052	0.0307346	0.0170812	0.0136565	0.00682454	0.00682687	0.00341834	0.00341588	0.00341239	0	0	0.0102389	0.0068313	0.00682664	0.00682827	0.00341076	0.00341553	0	0	0	0	0	0	0.00341297	0.00341413	0.00341472	0.0068299	0	0	0	0	0	0	0	0
OTU_62	Bacteria(100);Cloacimonadota(100);Cloacimonadia(100);Cloacimonadales(100);Cloacimonadaceae(100);Candidatus_Cloacimonas(97);	0.0204583	0.0102229	0.0204743	0.0136533	0.00681686	0.0034031	0	0	0	0	0	0	0.0170841	0.0102316	0.0068299	0.0341623	0.00682827	0.00341227	0	0.0239284	0	0	0	0	0.00682594	0.00341565	0	0.00341413	0.00341076	0	0	0	0	0	0	0	0	0.00341413	0	0	0	0	0.00341483	0	0	0	0	0
OTU_368	Bacteria(100);Bacteroidota(100);Bacteroidia(100);Bacteroidales(100);Paludibacteraceae(96);Paludibacter(85);	0.0272777	0.0204457	0.0136495	0.0170666	0.0136337	0.0136124	0.013657	0.0136263	0.0136598	0.0170462	0.0136523	0.0102403	0	0	0	0	0.00341413	0	0.00341344	0	0	0	0	0	0	0	0	0	0.00341076	0	0	0	0.00341204	0	0	0	0	0	0	0	0	0	0	0	0	0	0	0
OTU_1239	Bacteria(100);Acidobacteriota(100);Subgroup_18(100);Subgroup_18_or(100);Subgroup_18_fa(100);Subgroup_18_ge(100);	0.0170486	0.0204457	0.0136495	0.0238932	0.023859	0.0136124	0.0204855	0.0170329	0.0102449	0.013637	0.0102393	0.0102403	0	0	0	0	0	0.00341227	0	0	0	0	0	0	0	0	0	0	0	0	0	0.00341297	0	0	0	0	0	0	0	0	0	0	0	0	0	0	0	0
OTU_734	Bacteria(100);Firmicutes(100);Clostridia(100);Oscillospirales(99);Oscillospirales_fa(99);Oscillospirales_ge(99);	0	0	0	0	0	0	0	0	0	0	0	0	0	0	0	0	0	0	0	0	0	0.0170619	0.0170643	0.00682245	0	0	0	0	0	0	0	0	0	0	0.0170648	0.0443535	0	0	0	0	0	0	0	0	0.0204631	0.0204813	0.027314	0.0239169
OTU_482	Bacteria(100);Chloroflexi(100);Dehalococcoidia(100);GIF9(99);AB-539-J10(99);AB-539-J10_ge(99);	0.00681942	0.00340762	0.00682477	0.00682664	0.0102253	0.0102093	0.0170713	0.0136263	0.0239047	0.0238647	0.0341309	0.0341344	0	0	0	0	0	0	0	0	0	0	0	0	0	0	0	0	0	0	0	0	0	0	0	0	0	0	0	0	0	0	0	0	0	0	0	0
OTU_654	Bacteria(100);Bacteroidota(100);Bacteroidia(100);Bacteroidales(99);Bacteroidetes_vadinHA17(99);Bacteroidetes_vadinHA17_ge(99);	0.0170486	0.0102229	0.0170619	0.01024	0.00681686	0.0136124	0.0102428	0.0136263	0.0170748	0.027274	0.0170654	0.023894	0	0	0	0	0	0	0	0	0	0	0	0	0	0	0	0.00341413	0	0.00341553	0	0	0	0	0	0	0	0	0	0	0	0	0	0	0	0	0	0
OTU_574	Bacteria(100);Bacteroidota(100);Bacteroidia(100);Bacteroidales(100);Rikenellaceae(100);uncultured(86);	0.0102291	0.00340762	0	0.00341332	0.00681686	0.0204186	0.0170713	0.0340657	0.0239047	0.013637	0.0170654	0.0273075	0	0.00341052	0	0	0	0	0	0	0	0	0	0	0.00341297	0	0	0	0	0	0	0	0	0.00341204	0	0	0	0	0	0	0	0	0	0	0.00341052	0	0	0
OTU_548	Bacteria(100);Cyanobacteria(100);Vampirivibrionia(100);Gastranaerophilales(100);Gastranaerophilales_fa(100);Gastranaerophilales_ge(100);	0.00340971	0.0136305	0.0102372	0.00341332	0.00681686	0.0408372	0.013657	0.0204394	0.0102449	0.0204555	0.0136523	0.0102403	0	0	0	0.00341623	0.00341413	0	0	0	0	0	0	0	0	0	0	0	0.00341076	0.00341553	0.00341309	0.00341297	0	0	0	0	0	0	0	0	0	0	0.00341483	0	0	0	0	0
OTU_396	Bacteria(100);Chloroflexi(100);Anaerolineae(100);Anaerolineales(100);Anaerolineaceae(100);Flexilinea(100);	0.0204583	0.0204457	0.0136495	0.01024	0.0136337	0.0102093	0.0102428	0.0102197	0.0068299	0.00681849	0.0102393	0.0102403	0	0	0	0.00341623	0.00341413	0.00682454	0.00341344	0.00341834	0.00341588	0.00341239	0	0	0	0	0	0	0	0.00341553	0.00341309	0.00341297	0	0	0	0	0	0	0	0	0.00340948	0	0.00341483	0	0	0	0	0
OTU_397	Bacteria(100);Patescibacteria(100);Dojkabacteria(100);Dojkabacteria_or(100);Dojkabacteria_fa(100);Dojkabacteria_ge(100);	0.0204583	0.0170381	0.0102372	0.0136533	0.0170422	0.0102093	0.0170713	0.0136263	0.0068299	0.00340925	0.00682617	0.00682687	0	0	0	0.00341623	0.00341413	0	0	0	0	0	0	0	0	0	0.00341332	0.00341413	0.00682152	0.00341553	0	0	0.00341204	0	0	0	0	0.00341413	0.00341472	0.00341495	0.00340948	0.00341483	0	0	0	0	0	0
OTU_567	Bacteria(100);Verrucomicrobiota(100);Lentisphaeria(100);Oligosphaerales(100);Lenti-02(100);Lenti-02_ge(100);	0.0136388	0.0170381	0.0204743	0.0273066	0.0272675	0.0238217	0.0204855	0.0102197	0	0.00681849	0.00341309	0.0102403	0	0	0	0	0	0.00341227	0	0	0	0	0	0	0	0	0	0	0.00341076	0	0	0	0	0	0	0	0	0	0	0	0	0	0	0	0	0	0	0
OTU_2042	Bacteria(100);Firmicutes(100);Clostridia(100);Caldicoprobacterales(100);Caldicoprobacteraceae(100);Caldicoprobacter(100);	0	0	0	0	0	0	0	0	0	0	0	0	0.0102505	0.00682105	0.0068299	0.00683247	0.00682827	0.00341227	0	0.010255	0.00683177	0.00341239	0	0	0.00682594	0.0068313	0.00682664	0.00682827	0.00341076	0	0.00682617	0.0102389	0.0170602	0.0136482	0	0.0034118	0	0	0	0	0	0	0	0.00341448	0.00682105	0.0170678	0.0068285	0.0068334
OTU_627	Bacteria(100);Planctomycetota(100);Phycisphaerae(100);Pla1_lineage(100);Pla1_lineage_fa(100);Pla1_lineage_ge(100);	0	0	0	0	0	0.00680619	0.00341425	0.00340657	0.0068299	0.013637	0.0546094	0.0955762	0	0	0	0	0	0	0	0	0	0	0	0	0	0	0	0	0	0	0	0	0	0	0	0	0	0	0	0	0	0	0	0	0	0	0	0
OTU_139	Bacteria(100);Firmicutes(100);Clostridia(100);Lachnospirales(100);Lachnospiraceae(100);Lachnospiraceae_unclassified(100);	0	0	0	0	0	0	0	0	0	0	0	0	0.00341682	0.00682105	0.00341495	0.00683247	0.00682827	0	0	0.00683667	0	0	0	0	0.00682594	0.0068313	0.00341332	0.00341413	0.00341076	0	0	0	0	0.00341204	0	0	0.00341297	0.00341413	0.00341472	0.00341495	0	0	0.00341483	0.00341448	0.102316	0	0	0
OTU_563	Bacteria(100);Verrucomicrobiota(100);Lentisphaeria(100);Victivallales(100);Victivallales_unclassified(100);Victivallales_unclassified(100);	0.023868	0.0442991	0.0272991	0.0204799	0.023859	0.0170155	0	0	0	0.00340925	0	0	0	0	0	0	0.00341413	0.00341227	0	0	0	0	0	0	0	0	0	0	0.00682152	0.00341553	0	0	0	0	0	0	0	0	0	0	0.00340948	0.00341483	0	0	0	0	0	0
OTU_742	Bacteria(100);Bacteria_unclassified(100);Bacteria_unclassified(100);Bacteria_unclassified(100);Bacteria_unclassified(100);Bacteria_unclassified(100);	0	0	0	0	0	0	0	0	0	0	0	0	0	0.00341052	0	0	0	0	0	0	0	0	0	0	0	0	0	0	0	0	0	0	0	0	0.00341297	0.0034118	0	0	0	0	0	0	0	0	0	0.00341355	0.0068285	0.160585
OTU_737	Bacteria(100);Firmicutes(100);Moorellia(85);Desulfitibacterales(85);Desulfitibacteraceae(85);Desulfitibacter(85);	0	0	0	0	0	0	0	0	0	0	0	0	0.00683364	0.0102316	0.0102449	0.00341623	0.00682827	0.00341227	0.00341344	0.00341834	0.00683177	0.0102372	0.0136514	0.00682245	0.00341297	0.0068313	0.00341332	0.00682827	0.00341076	0.00683107	0.00682617	0.00682594	0.00341204	0.00341204	0.00341297	0.0034118	0.00341297	0.00341413	0.00682943	0.00341495	0.00681896	0.00341483	0	0	0	0	0.00341425	0.0068334
OTU_1331	Bacteria(100);Chloroflexi(100);Anaerolineae(100);RBG-13-54-9(94);RBG-13-54-9_fa(94);RBG-13-54-9_ge(94);	0.00681942	0.00340762	0.00682477	0.00341332	0.00340843	0.0034031	0.00341425	0	0	0	0.00341309	0	0.00341682	0.00682105	0.00341495	0.0102487	0.00682827	0.00682454	0.00341344	0.00341834	0	0	0	0	0.00682594	0.0170783	0.0170666	0.0102424	0.0102323	0.00341553	0.00341309	0	0.00341204	0	0	0	0.00341297	0.00682827	0.00682943	0.00341495	0.00340948	0.00341483	0.00341483	0	0	0	0	0
OTU_642	Bacteria(100);Bacteroidota(100);Bacteroidia(100);Bacteroidales(100);Prolixibacteraceae(100);uncultured(98);	0.0204583	0.0238533	0.0136495	0.0170666	0.0204506	0.0170155	0.0102428	0.0136263	0.0102449	0.00340925	0.0102393	0.00341344	0	0	0	0.00341623	0.00682827	0	0	0	0	0	0	0	0	0	0	0	0.00341076	0.00341553	0	0	0	0	0	0	0	0	0	0	0	0	0	0	0	0	0	0
OTU_733	Bacteria(100);Bacteroidota(100);Bacteroidia(100);Bacteroidales(100);Prolixibacteraceae(99);Roseimarinus(94);	0.0136388	0.0136305	0.00682477	0.0170666	0.0170422	0.0306279	0.040971	0.023846	0.00341495	0	0	0	0	0	0	0	0	0	0.00341344	0	0	0	0	0	0	0	0	0	0	0	0	0	0.00341204	0	0	0	0	0	0	0	0	0.00341483	0.00341483	0	0	0	0	0
OTU_779	Bacteria(100);Firmicutes(100);Clostridia(100);Lachnospirales(100);Lachnospiraceae(100);Anaerosporobacter(97);	0.00340971	0.0204457	0.00341239	0.00341332	0.00681686	0.0170155	0.0204855	0.00681315	0.0136598	0.0204555	0.0136523	0.0102403	0	0	0	0	0.00341413	0.00682454	0.00682687	0	0	0	0	0	0	0	0	0	0.00341076	0.00341553	0.00682617	0.00341297	0	0	0	0	0	0	0	0	0	0.00341483	0	0	0	0	0	0
OTU_501	Bacteria(100);Spirochaetota(98);Spirochaetia(96);Spirochaetales(96);Spirochaetaceae(96);Spirochaetaceae_unclassified(96);	0.00340971	0.00681524	0.00341239	0.00682664	0.023859	0.0170155	0.0238998	0.0170329	0.0136598	0.0238647	0.0102393	0	0	0	0	0	0.00341413	0.00682454	0.00341344	0.00341834	0	0	0	0	0	0	0	0	0.00341076	0.00341553	0	0	0	0	0	0	0	0	0	0	0	0	0	0	0	0	0	0
OTU_568	Bacteria(100);Chloroflexi(100);Anaerolineae(100);Anaerolineae_unclassified(100);Anaerolineae_unclassified(100);Anaerolineae_unclassified(100);	0.0102291	0.0102229	0.00682477	0.00682664	0.00681686	0.0034031	0.00341425	0.00681315	0.0102449	0.00681849	0.00341309	0.00341344	0.00341682	0	0.00341495	0.00683247	0.0102424	0.00682454	0.00341344	0.00341834	0.00341588	0.00341239	0.00341285	0	0.00341297	0	0	0.00341413	0.0102323	0.00341553	0.00341309	0	0	0	0.00341297	0	0	0	0.00341472	0	0	0.00341483	0	0.00341448	0.00341052	0.00341355	0	0
OTU_902	Bacteria(100);Firmicutes(100);Clostridia(100);Clostridia_unclassified(100);Clostridia_unclassified(100);Clostridia_unclassified(100);	0	0	0	0	0	0	0	0	0	0	0	0	0	0.00341052	0.0068299	0	0.00341413	0	0	0	0	0	0	0	0.0614334	0.0136626	0.00682664	0.00341413	0	0	0	0	0	0	0	0	0.0170648	0.0273131	0.0102442	0.0102449	0.00340948	0	0	0	0	0	0	0
OTU_271	Bacteria(100);Patescibacteria(100);Dojkabacteria(100);Dojkabacteria_or(100);Dojkabacteria_fa(100);Dojkabacteria_ge(100);	0.0102291	0.00681524	0.00341239	0.01024	0.00681686	0.00680619	0.0068285	0.00340657	0.00341495	0.00340925	0	0.00341344	0	0.00341052	0.00341495	0.00341623	0.00341413	0.00341227	0	0	0	0	0	0	0.00341297	0.0068313	0.00682664	0.0102424	0.0102323	0.00341553	0	0	0	0	0	0.0034118	0.0102389	0.00682827	0.00341472	0.0068299	0.00340948	0.00341483	0.00341483	0	0.00341052	0	0	0
OTU_859	Bacteria(100);Firmicutes(100);Clostridia(100);Clostridia_or(100);Hungateiclostridiaceae(100);Hungateiclostridiaceae_unclassified(100);	0.00681942	0.0102229	0	0.00341332	0.0170422	0.0170155	0.027314	0.023846	0.0102449	0.013637	0.0204785	0.0170672	0	0	0	0	0	0	0	0	0	0	0	0	0	0	0	0	0	0	0	0	0	0	0	0	0	0	0	0	0	0	0	0	0	0	0	0
OTU_842	Bacteria(100);Firmicutes(100);Limnochordia(100);M55-D21(98);M55-D21_fa(98);M55-D21_ge(98);	0	0	0	0	0	0	0	0	0	0	0	0	0.00683364	0.00682105	0.0102449	0.00341623	0.00341413	0	0.00341344	0	0	0	0	0	0.00341297	0	0	0	0	0	0	0	0	0	0	0	0	0	0	0	0	0	0	0	0	0.00341355	0.0375568	0.0854175
OTU_1175	Bacteria(100);Firmicutes(100);Clostridia(100);Caldicoprobacterales(99);Caldicoprobacteraceae(99);Caldicoprobacter(99);	0	0	0	0	0	0	0	0	0	0	0	0	0.00683364	0.00682105	0.0068299	0.0102487	0.0136565	0.00341227	0	0	0	0	0	0	0.0136519	0.0136626	0.0170666	0.0136565	0.0170538	0.0102466	0.00682617	0.00341297	0	0	0	0	0.00341297	0.00682827	0.00341472	0.00341495	0.00340948	0	0	0	0	0	0	0
OTU_748	Bacteria(100);Firmicutes(99);Clostridia(99);Caldicoprobacterales(93);Caldicoprobacteraceae(93);Caldicoprobacter(93);	0	0	0	0	0	0	0	0	0	0	0	0	0.00341682	0.00341052	0	0	0	0	0	0	0	0.00682477	0.0170643	0.0102337	0	0	0.00341332	0.00341413	0.00341076	0.00341553	0	0	0.00341204	0.0102361	0.0307167	0.0238826	0.00341297	0.00341413	0.00341472	0.00341495	0	0	0	0	0.00682105	0.00341355	0.00341425	0.0136668
OTU_945	Bacteria(100);Chloroflexi(100);Anaerolineae(100);Anaerolineales(100);Anaerolineaceae(100);Pelolinea(100);	0.00681942	0.00681524	0.00682477	0.00682664	0.00681686	0.00680619	0.00341425	0.00681315	0.00341495	0.00681849	0.00341309	0.0136537	0	0.00341052	0.00341495	0.00341623	0.00341413	0.00341227	0	0	0	0.00341239	0	0	0.00682594	0.0068313	0.00682664	0.00682827	0.00682152	0.00341553	0.00341309	0	0.00341204	0	0.00341297	0	0.00341297	0.00341413	0	0.00341495	0	0	0.00341483	0.00341448	0	0	0	0
OTU_505	Bacteria(100);Desulfobacterota(97);Desulfobacterota_unclassified(97);Desulfobacterota_unclassified(97);Desulfobacterota_unclassified(97);Desulfobacterota_unclassified(97);	0.0170486	0.0102229	0.00682477	0.00682664	0.0102253	0.00680619	0.0068285	0.0102197	0.0102449	0.0102277	0.00341309	0.0102403	0.00341682	0.00341052	0.00341495	0	0.00341413	0	0.00341344	0	0	0.00341239	0	0	0	0	0	0.00682827	0.00682152	0.00683107	0	0	0	0	0	0	0	0	0	0	0	0	0.00341483	0.00341448	0	0.00341355	0.00341425	0
OTU_525	Bacteria(100);Verrucomicrobiota(100);Lentisphaeria(100);Oligosphaerales(100);Oligosphaeraceae(100);Z20(100);	0.0136388	0.0102229	0.0204743	0.00341332	0.00340843	0.0102093	0.0102428	0.0102197	0.0136598	0.0375017	0.0238916	0.00341344	0	0	0	0	0	0	0	0	0	0	0	0	0	0	0	0	0	0	0	0	0	0	0	0	0	0	0	0	0	0	0	0	0	0	0	0
OTU_658	Bacteria(100);Actinobacteriota(100);Coriobacteriia(100);Coriobacteriales(100);Coriobacteriales_Incertae_Sedis(100);Coriobacteriales_Incertae_Sedis_unclassified(100);	0	0	0	0	0	0	0	0	0	0	0	0	0	0.00341052	0.0068299	0.00683247	0.00682827	0.00341227	0.00341344	0.00341834	0.00341588	0.00341239	0.00682571	0.00682245	0	0	0	0	0	0	0.0136523	0.0238908	0.00341204	0.00341204	0.00682594	0.0034118	0	0.00341413	0	0.00341495	0	0.00341483	0	0.0102435	0.00341052	0.0068271	0.0102428	0.0068334
OTU_916	Bacteria(100);Firmicutes(100);Clostridia(100);Clostridia_or(100);Hungateiclostridiaceae(100);Hungateiclostridiaceae_unclassified(100);	0	0	0	0	0	0	0	0	0	0	0	0	0.00341682	0.00341052	0	0	0	0	0	0	0	0.00341239	0.02389	0.0136449	0.00341297	0	0.00682664	0.00682827	0.00341076	0	0	0	0.00682408	0.0204722	0.0443686	0.0136472	0	0.00341413	0	0	0	0	0	0	0	0	0	0
OTU_586	Bacteria(100);Bacteroidota(100);Bacteroidia(100);Bacteroidales(100);SB-5(100);SB-5_ge(100);	0.0136388	0.0170381	0.0136495	0.0170666	0.0136337	0.0136124	0.0102428	0.00681315	0.0068299	0.0102277	0.0102393	0.00682687	0	0	0	0	0	0	0	0.00341834	0	0	0	0	0	0	0	0	0.00341076	0.00341553	0.00341309	0.00341297	0	0	0	0	0	0	0	0	0	0	0	0	0	0	0	0
OTU_315	Bacteria(100);Planctomycetota(100);Phycisphaerae(100);MSBL9(100);SG8-4(100);SG8-4_ge(100);	0.0136388	0.0238533	0.0238867	0.0136533	0.0204506	0.00680619	0.0102428	0.00681315	0.0068299	0.0102277	0.0102393	0.0102403	0	0	0	0	0	0	0	0	0	0	0	0	0	0	0	0	0	0	0	0	0	0	0	0	0	0	0	0	0	0	0	0	0	0	0	0
OTU_630	Bacteria(100);Desulfobacterota(100);Desulfobulbia(100);Desulfobulbales(100);Desulfobulbaceae(100);Desulfobulbus(100);	0.023868	0.0136305	0.00682477	0.00682664	0.0306759	0.0442403	0.00341425	0.00681315	0.00341495	0.0102277	0.00341309	0.00341344	0	0	0	0	0	0	0	0	0	0	0	0	0	0	0	0	0	0	0	0	0	0	0	0	0	0	0	0	0	0	0	0	0	0	0	0
OTU_494	Bacteria(100);Chloroflexi(100);Dehalococcoidia(100);vadinBA26(97);vadinBA26_fa(97);vadinBA26_ge(97);	0.0204583	0.0136305	0.00682477	0.0136533	0.0102253	0.0102093	0.0102428	0.0136263	0.0136598	0.0102277	0.00682617	0.00682687	0	0	0	0	0	0	0.00341344	0	0.00341588	0.00341239	0	0	0	0	0	0	0	0	0.00341309	0	0	0.00341204	0	0	0	0	0	0	0	0	0	0	0	0	0	0
OTU_559	Bacteria(100);Bacteria_unclassified(100);Bacteria_unclassified(100);Bacteria_unclassified(100);Bacteria_unclassified(100);Bacteria_unclassified(100);	0	0	0	0	0	0	0	0	0	0	0	0	0.0205009	0.00341052	0.0136598	0.0102487	0.0102424	0.00341227	0	0	0	0	0	0	0.0102389	0.0068313	0.01024	0.0102424	0.00682152	0	0	0	0	0	0	0	0.0102389	0.00682827	0.00341472	0.00341495	0.00340948	0	0	0	0	0	0	0.0170835
OTU_784	Bacteria(100);Proteobacteria(100);Alphaproteobacteria(100);Rhodobacterales(100);Rhodobacteraceae(100);Paracoccus(95);	0	0	0	0	0	0	0	0	0	0	0	0	0.0205009	0.0170526	0.0170748	0.0170812	0.00682827	0.00341227	0	0	0	0.00682477	0.0102386	0.00682245	0.00682594	0.0068313	0.00341332	0.00341413	0.00682152	0	0	0	0.00341204	0	0.00341297	0	0	0.00341413	0.00341472	0	0	0	0	0.00341448	0	0	0	0
OTU_914	Bacteria(100);Firmicutes(100);Clostridia(100);Oscillospirales(100);Oscillospiraceae(86);Papillibacter(85);	0	0	0	0	0	0	0	0	0	0	0	0	0.00341682	0	0	0	0	0	0	0	0.0136635	0.0204743	0.0102386	0.00682245	0.00341297	0	0.00341332	0	0	0	0	0	0.00682408	0.00341204	0.00682594	0.0136472	0	0.00341413	0	0.00341495	0	0	0	0.00682897	0.0170526	0.0102407	0.0068285	0.0102501
OTU_595	Bacteria(100);Armatimonadota(100);uncultured(99);uncultured_or(99);uncultured_fa(99);uncultured_ge(99);	0.00340971	0.00681524	0.00341239	0.00341332	0.00340843	0.00680619	0.00341425	0.0102197	0.00341495	0.00340925	0.0102393	0.00682687	0.00341682	0.00341052	0.00341495	0.00341623	0.00682827	0.00341227	0.00341344	0.00341834	0	0.00341239	0.00341285	0.00341122	0	0	0	0.00341413	0.00341076	0.00341553	0	0	0.00341204	0.00341204	0.00341297	0	0.00341297	0	0.00341472	0.00341495	0	0.00341483	0	0.00341448	0	0.00341355	0.00341425	0
OTU_300	Bacteria(100);Hydrogenedentes(85);Hydrogenedentia(85);Hydrogenedentiales(85);Hydrogenedensaceae(85);Hydrogenedensaceae_ge(83);	0.0375068	0.0136305	0.00682477	0.0170666	0.0170422	0.0102093	0.0102428	0	0	0.00340925	0	0	0	0	0	0.00341623	0.00341413	0.00341227	0.00341344	0	0	0	0	0	0	0	0	0.00341413	0.00341076	0.00341553	0.00341309	0	0	0	0	0	0	0	0	0	0.00340948	0.00341483	0	0	0	0	0	0
OTU_419	Bacteria(100);Bacteria_unclassified(100);Bacteria_unclassified(100);Bacteria_unclassified(100);Bacteria_unclassified(100);Bacteria_unclassified(100);	0.0988816	0.0306686	0	0	0	0	0	0	0.0068299	0.00340925	0.00682617	0.00341344	0	0	0	0	0	0	0	0	0	0	0	0	0	0	0	0	0	0	0	0	0	0	0	0	0	0	0	0	0	0	0	0	0	0	0	0
OTU_304	Bacteria(100);Firmicutes(100);Clostridia(100);Oscillospirales(100);Ruminococcaceae(81);Ruminococcaceae_unclassified(81);	0.0545554	0.0442991	0.0102372	0.00341332	0.00681686	0.0034031	0.0068285	0.0102197	0.00341495	0.00681849	0	0	0	0	0	0	0	0	0	0	0	0	0	0	0	0	0	0	0	0	0	0	0	0	0	0	0	0	0	0	0	0	0	0	0	0	0	0
OTU_74	Bacteria(100);Firmicutes(90);Firmicutes_unclassified(90);Firmicutes_unclassified(90);Firmicutes_unclassified(90);Firmicutes_unclassified(90);	0.00340971	0	0	0.00341332	0	0.0034031	0	0	0	0.0102277	0.0136523	0.0307209	0	0	0	0.0375786	0	0	0	0.0341834	0	0	0	0	0	0	0	0	0	0	0	0	0	0	0	0.0034118	0	0	0	0	0	0	0	0	0.00682105	0	0	0
OTU_878	Bacteria(100);Firmicutes(100);Thermovenabulia(98);Thermovenabulales(98);Thermovenabulales_fa(98);Tepidanaerobacter(98);	0	0	0	0	0	0	0	0	0	0	0	0	0.00683364	0.00341052	0.0102449	0	0.00341413	0	0.00341344	0.00341834	0.00341588	0.00682477	0.00682571	0.0136449	0.0102389	0.00341565	0.00682664	0	0	0	0	0.00341297	0	0	0.00341297	0.00682361	0.0102389	0.0102424	0.0170736	0.00341495	0	0.00341483	0	0	0	0.00341355	0	0.0034167
OTU_226	Bacteria(100);Firmicutes(100);Limnochordia(99);M55-D21(82);M55-D21_fa(82);M55-D21_ge(82);	0	0	0	0	0	0	0	0	0	0	0	0	0	0	0	0	0	0	0	0	0	0	0	0	0.0921502	0.0341565	0.01024	0.00682827	0.00341076	0	0	0	0	0	0	0	0	0	0	0	0	0	0	0	0	0	0	0
OTU_879	Bacteria(100);Firmicutes(100);Clostridia(100);Oscillospirales(100);Oscillospiraceae(100);NK4A214_group(87);	0	0	0	0	0	0	0	0	0.00341495	0	0	0	0	0	0	0	0	0	0	0	0.0102477	0.0102372	0.0273028	0.0272898	0	0	0	0	0	0	0	0	0.0136482	0.00682408	0.0136519	0.0102354	0	0	0	0	0	0	0	0.00682897	0	0.0068271	0	0.0102501
OTU_787	Bacteria(100);Firmicutes(97);Clostridia(97);Clostridia_unclassified(97);Clostridia_unclassified(97);Clostridia_unclassified(97);	0	0	0	0	0	0	0	0	0	0	0	0	0	0	0	0	0	0	0	0	0.00341588	0.0170619	0.00682571	0.061402	0.00341297	0	0	0	0	0	0	0	0.00341204	0	0.0170648	0.0307062	0	0	0	0	0	0	0	0	0	0	0	0
OTU_535	Bacteria(100);Chloroflexi(100);Anaerolineae(100);Caldilineales(100);Caldilineaceae(100);uncultured(100);	0.0102291	0.00681524	0.00682477	0.0136533	0.00681686	0.00680619	0.0068285	0.0102197	0.00341495	0.0170462	0.00682617	0.0102403	0.00341682	0	0	0.00341623	0	0.00682454	0	0	0	0	0	0	0.00341297	0	0	0.00341413	0.00341076	0	0	0.00682594	0	0	0	0	0	0	0.00341472	0	0.00340948	0	0	0	0	0	0	0
OTU_506	Bacteria(100);Firmicutes(99);Clostridia(99);Christensenellales(99);Christensenellaceae(99);Christensenellaceae_unclassified(99);	0.00681942	0.0102229	0.00682477	0.00682664	0.0102253	0.0102093	0.013657	0.0136263	0.0102449	0.0102277	0.0102393	0	0	0	0	0.00341623	0.00341413	0.00341227	0.00341344	0.00341834	0	0	0	0	0	0	0	0	0.00341076	0.00341553	0	0.00341297	0	0	0	0	0	0	0	0	0.00340948	0.00341483	0	0	0	0	0	0
OTU_558	Bacteria(100);Patescibacteria(100);Parcubacteria(100);Candidatus_Nomurabacteria(100);Candidatus_Nomurabacteria_fa(100);Candidatus_Nomurabacteria_ge(100);	0.00340971	0.0204457	0.0375363	0.0204799	0.0170422	0.0170155	0.0068285	0.00681315	0.00341495	0.00340925	0.00341309	0.00341344	0	0	0	0	0	0	0	0	0	0	0	0	0	0	0	0	0	0	0	0	0	0	0	0	0	0	0	0	0	0	0	0	0	0	0	0
OTU_1009	Bacteria(100);Firmicutes(92);Firmicutes_unclassified(92);Firmicutes_unclassified(92);Firmicutes_unclassified(92);Firmicutes_unclassified(92);	0	0	0	0	0	0	0	0	0	0	0	0	0	0	0	0	0	0	0.0716821	0.0546934	0.0136635	0	0	0	0	0	0	0	0	0	0	0	0	0	0	0	0	0	0	0	0	0	0	0	0	0	0	0
OTU_790	Bacteria(100);Synergistota(100);Synergistia(100);Synergistales(100);Synergistaceae(100);Lactivibrio(100);	0.00340971	0.00681524	0.00341239	0.00682664	0.00681686	0.0102093	0.0102428	0.0136263	0.0102449	0.0204555	0.0170654	0.0170672	0	0	0	0	0	0.00341227	0	0	0	0	0.00341285	0	0	0	0	0	0	0	0.00341309	0	0	0	0	0	0	0	0	0	0	0.00341483	0	0	0	0	0	0
OTU_699	Bacteria(100);Desulfobacterota(100);Syntrophobacteria(100);Syntrophobacterales(100);Syntrophobacteraceae(100);Syntrophobacter(100);	0	0.00681524	0.00341239	0	0.00340843	0.0034031	0.0102428	0.00681315	0.0068299	0.0204555	0.0273047	0.0273075	0	0	0	0	0	0	0.00341344	0	0	0	0	0	0	0	0	0	0	0	0	0	0.00341204	0	0	0	0	0	0	0	0.0102284	0	0.00341483	0	0	0	0	0
OTU_540	Bacteria(100);Verrucomicrobiota(100);Lentisphaeria(100);Lentisphaeria_unclassified(100);Lentisphaeria_unclassified(100);Lentisphaeria_unclassified(100);	0.0102291	0.0136305	0.0204743	0.0170666	0.00681686	0.0034031	0.0068285	0.0102197	0.00341495	0.0102277	0.0170654	0.0170672	0	0	0	0	0	0	0	0	0	0	0	0	0	0	0	0	0	0	0	0	0	0	0	0	0	0	0	0	0	0	0	0	0	0	0	0
OTU_354	Bacteria(100);Spirochaetota(100);Leptospirae(100);Leptospirales(100);Leptospiraceae(100);uncultured(97);	0.023868	0.0170381	0.0238867	0.0136533	0.0102253	0.0102093	0.0068285	0.00681315	0.00341495	0.00681849	0.00341309	0.00341344	0	0	0	0	0.00341413	0	0	0	0	0	0	0	0	0	0	0	0.00341076	0	0	0	0	0	0	0	0	0	0	0	0	0	0	0	0	0	0	0
OTU_618	Bacteria(100);Firmicutes(100);Syntrophomonadia(100);Syntrophomonadales(100);Syntrophomonadaceae(100);Syntrophomonas(100);	0	0	0	0	0	0	0.00341425	0	0	0	0	0	0.00683364	0.00341052	0.00341495	0.00341623	0.00341413	0	0	0	0	0	0	0	0.0102389	0.0170783	0.0170666	0.0136565	0.00682152	0.00341553	0	0	0	0	0	0	0	0	0.00341472	0	0.00340948	0	0	0	0	0.0102407	0.0102428	0.0136668
OTU_523	Bacteria(100);Chloroflexi(100);Anaerolineae(100);Anaerolineales(100);Anaerolineaceae(100);Leptolinea(100);	0.00340971	0.00681524	0.00341239	0.00341332	0.00681686	0	0	0	0	0	0.00341309	0	0.00341682	0.00682105	0.0068299	0.00683247	0.00682827	0.00682454	0.00341344	0	0.00341588	0	0	0.00341122	0.00341297	0.00341565	0.00682664	0.00341413	0.00341076	0	0.00341309	0.00682594	0.00341204	0.00341204	0.00341297	0	0	0.00341413	0	0	0.00340948	0	0	0.00341448	0	0	0.00341425	0.0034167
OTU_616	Bacteria(100);Chloroflexi(100);Dehalococcoidia(100);vadinBA26(97);vadinBA26_fa(97);vadinBA26_ge(97);	0.00681942	0.0102229	0.00682477	0.0136533	0.00681686	0.0102093	0.0102428	0.00681315	0.0102449	0.00681849	0.0102393	0.0170672	0	0	0	0	0.00341413	0.00341227	0	0	0	0.00341239	0	0	0	0	0	0	0.00341076	0	0	0	0	0	0	0	0	0	0	0	0.00340948	0	0	0	0	0	0	0
OTU_528	Bacteria(100);Sumerlaeota(98);Sumerlaeia(98);uncultured(98);uncultured_fa(98);uncultured_ge(98);	0.0102291	0.0102229	0.0170619	0.01024	0.00681686	0.0102093	0.00341425	0.0102197	0.0102449	0.0102277	0.0102393	0.00682687	0	0	0	0	0	0.00341227	0	0	0	0.00341239	0	0	0	0	0	0	0.00341076	0.00341553	0	0	0.00341204	0	0	0	0	0	0	0	0	0	0	0	0	0	0	0
OTU_573	Bacteria(100);Chloroflexi(100);Dehalococcoidia(100);Dehalococcoidales(94);uncultured(94);uncultured_ge(94);	0.0136388	0.0204457	0.0170619	0.01024	0.0136337	0.0136124	0.0068285	0.00681315	0.0068299	0.00681849	0.0136523	0.00341344	0	0	0	0	0	0	0	0	0	0	0	0	0	0	0	0	0	0	0	0	0	0	0	0	0	0	0	0	0	0	0	0	0	0	0	0
OTU_110	Bacteria(100);Firmicutes(100);Clostridia(100);Oscillospirales(99);Ruminococcaceae(96);Ruminococcaceae_unclassified(96);	0	0.00681524	0.0136495	0	0.00340843	0.0544495	0.013657	0.00340657	0.00341495	0.00340925	0	0	0	0	0	0	0.00341413	0.0102368	0.00682687	0	0	0	0	0	0	0	0	0	0.00341076	0.00341553	0	0	0	0	0	0	0	0	0	0	0.00340948	0	0	0	0	0	0	0
OTU_189	Bacteria(100);Firmicutes(100);Clostridia(100);Lachnospirales(100);Lachnospiraceae(100);Herbinix(90);	0	0	0	0	0	0	0	0	0	0	0	0	0	0	0	0.0614922	0	0	0	0.0546934	0	0	0	0	0	0	0	0	0	0	0	0	0	0.00341204	0.00341297	0.00682361	0	0	0	0	0	0	0	0	0	0	0	0
OTU_159	Bacteria(100);Proteobacteria(100);Gammaproteobacteria(100);Xanthomonadales(100);Xanthomonadaceae(100);Thermomonas(90);	0.0170486	0.0170381	0.00682477	0.00341332	0.00681686	0.0034031	0.00341425	0	0.00341495	0	0.00341309	0	0.0102505	0.00341052	0.00341495	0.00683247	0.00682827	0.00341227	0.00341344	0	0	0	0	0	0.00341297	0	0.00341332	0.00341413	0.00682152	0	0	0	0.00341204	0	0.00341297	0	0	0	0.00341472	0	0	0	0	0	0	0	0	0
OTU_1891	Bacteria(100);Verrucomicrobiota(100);Lentisphaeria(100);Oligosphaerales(100);Oligosphaeraceae(100);Z20(100);	0.0170486	0.0136305	0.0170619	0	0.00340843	0.00680619	0.0068285	0.0136263	0.0102449	0.013637	0.0170654	0.0102403	0	0	0	0	0	0	0	0	0	0	0	0	0	0	0	0	0	0	0	0	0	0	0	0	0	0	0	0	0	0	0	0	0	0	0	0
OTU_941	Bacteria(100);Firmicutes(98);Clostridia(97);Clostridia_or(88);Hungateiclostridiaceae(88);Ruminiclostridium(83);	0	0	0	0	0	0	0	0	0	0	0	0	0	0	0	0	0	0	0	0	0.00341588	0.0136495	0.0204771	0.0170561	0	0	0	0	0	0	0	0.00341297	0.00341204	0.00341204	0.0273038	0.017059	0	0	0	0	0	0	0	0	0.0102316	0	0.0068285	0
OTU_276	Bacteria(100);Verrucomicrobiota(82);Verrucomicrobiota_unclassified(82);Verrucomicrobiota_unclassified(82);Verrucomicrobiota_unclassified(82);Verrucomicrobiota_unclassified(82);	0.0170486	0.0204457	0.0102372	0.0136533	0.0170422	0.0102093	0.0102428	0.0102197	0.0068299	0.00340925	0.00682617	0	0	0	0	0	0	0	0	0	0	0	0	0	0	0	0	0	0	0	0	0	0	0	0	0	0	0	0	0	0	0	0	0	0	0	0	0
OTU_502	Bacteria(100);Bacteroidota(99);Kapabacteria(99);Kapabacteriales(99);Kapabacteriales_fa(99);Kapabacteriales_ge(99);	0.00681942	0.00681524	0.0102372	0.00682664	0.00681686	0.0034031	0.0068285	0.00681315	0.0102449	0.0102277	0.00682617	0.0136537	0	0	0	0	0.00341413	0	0	0	0	0	0	0	0	0	0	0	0.00341076	0	0	0	0	0	0	0	0.00682594	0.00341413	0.00341472	0	0.00340948	0.00341483	0	0	0	0	0	0
OTU_708	Bacteria(100);Firmicutes(100);Clostridia(100);Monoglobales(89);Monoglobaceae(89);Monoglobus(89);	0.0272777	0.0136305	0.00341239	0.00682664	0.00681686	0.00680619	0.0102428	0.00340657	0.00341495	0.013637	0.0136523	0.0102403	0	0	0	0	0	0	0	0	0	0	0	0	0	0	0	0	0.00341076	0	0	0	0	0	0	0	0	0	0	0	0	0	0	0	0	0	0	0
OTU_634	Bacteria(100);Chloroflexi(100);Anaerolineae(100);Anaerolineales(100);Anaerolineaceae(100);uncultured(99);	0.0102291	0.0102229	0.0136495	0.00341332	0.0102253	0.00680619	0.00341425	0.00681315	0.0136598	0	0.00341309	0.00341344	0	0	0	0.00341623	0	0.00341227	0.00341344	0.00341834	0	0	0	0	0.00341297	0	0	0	0.00341076	0.00341553	0	0.00341297	0	0	0	0	0	0	0	0	0	0.00341483	0.00341483	0	0	0	0	0
OTU_675	Bacteria(100);Planctomycetota(100);Phycisphaerae(100);MSBL9(100);MSBL9_unclassified(100);MSBL9_unclassified(100);	0.0102291	0.00340762	0.00682477	0.01024	0.0102253	0.0102093	0.0102428	0.0136263	0.0068299	0.013637	0.0102393	0.00682687	0	0	0	0	0.00341413	0.00341227	0	0	0	0	0	0	0	0	0	0	0	0	0	0	0	0	0	0	0	0	0	0	0	0	0	0	0	0	0	0
OTU_553	Bacteria(100);Firmicutes(89);Clostridia(82);Clostridia_unclassified(82);Clostridia_unclassified(82);Clostridia_unclassified(82);	0.00340971	0	0	0	0.00340843	0.0034031	0.00341425	0.00340657	0	0	0	0.00341344	0	0.00682105	0.0068299	0.00683247	0.00341413	0	0.00341344	0	0	0	0	0	0.00341297	0.0068313	0.01024	0.0136565	0.00682152	0.00683107	0	0	0	0.00341204	0	0	0.00341297	0.00341413	0.00341472	0	0.00340948	0.00341483	0	0	0	0	0	0
OTU_1264	Bacteria(100);Firmicutes(100);Clostridia(100);Peptostreptococcales-Tissierellales(100);Peptostreptococcales-Tissierellales_fa(100);Peptostreptococcales-Tissierellales_fa_unclassified(100);	0	0	0	0	0	0	0	0	0	0	0	0	0	0.00682105	0.00341495	0.00341623	0.00341413	0	0	0	0	0.00341239	0.02389	0.0204673	0.00341297	0	0	0	0	0	0	0	0	0.00682408	0.0204778	0.017059	0	0	0	0	0	0	0	0	0	0	0	0.0034167
OTU_769	Bacteria(100);Firmicutes(100);Syntrophomonadia(100);Syntrophomonadales(100);Syntrophomonadaceae(100);Syntrophomonas(100);	0	0	0	0	0	0	0	0	0	0	0	0	0	0	0	0	0	0	0	0	0	0.00682477	0.0409542	0.0409347	0	0	0	0	0	0	0	0	0	0	0.0102389	0.017059	0	0	0	0	0	0	0	0	0	0	0	0
OTU_656	Bacteria(100);Acidobacteriota(100);Acidobacteriae(100);AKIW659(90);AKIW659_fa(90);AKIW659_ge(90);	0.0102291	0.00681524	0.00682477	0.00682664	0.0136337	0.0102093	0.0102428	0.00681315	0.0102449	0.0102277	0.00682617	0.0102403	0	0	0	0	0	0.00341227	0	0	0	0	0	0	0	0	0	0	0.00341076	0	0	0	0	0	0	0	0	0	0	0	0	0	0	0	0	0	0	0
OTU_571	Bacteria(100);Planctomycetota(100);Phycisphaerae(100);MSBL9(100);MSBL9_unclassified(100);MSBL9_unclassified(100);	0.0136388	0.0170381	0.0136495	0.01024	0.00681686	0.00680619	0.0068285	0.0102197	0.0068299	0.00681849	0.00341309	0.00682687	0	0	0	0	0	0.00341227	0.00341344	0	0	0	0	0	0	0	0	0	0	0	0	0	0	0	0	0	0	0	0	0	0	0	0	0	0	0	0	0
OTU_956	Bacteria(100);Firmicutes(100);Limnochordia(100);Limnochordia_or(100);Limnochordia_fa(100);Hydrogenispora(100);	0	0	0	0	0	0	0	0	0	0	0	0	0.0239177	0.0238737	0.0239047	0.00683247	0.0102424	0.00682454	0	0.00341834	0.00341588	0.00341239	0	0	0	0.00341565	0	0	0	0	0	0	0	0	0	0	0	0.00341413	0	0	0	0	0	0	0	0	0	0
OTU_863	Bacteria(100);Firmicutes(100);Bacilli(100);Lactobacillales(100);Carnobacteriaceae(100);Atopostipes(100);	0	0	0	0	0	0	0	0	0	0	0	0	0	0.00341052	0	0	0.00341413	0.0102368	0.00682687	0	0	0	0	0	0.00341297	0.00341565	0.01024	0.0136565	0.013643	0.0102466	0.0204785	0.00682594	0	0	0.00341297	0	0	0.00341413	0	0	0	0	0	0	0	0	0	0
OTU_1460	Bacteria(100);Bacteroidota(100);Bacteroidia(100);Bacteroidales(100);Paludibacteraceae(96);uncultured(96);	0.00340971	0.00340762	0.0102372	0.00341332	0	0	0	0.00340657	0.00341495	0.00340925	0.00341309	0.00682687	0	0.00682105	0.00341495	0.00341623	0.00341413	0	0.00341344	0	0	0	0	0	0.0136519	0.0068313	0.00341332	0.00341413	0.00341076	0.00341553	0	0	0	0	0	0	0.00682594	0.00341413	0.00341472	0.00341495	0	0	0	0	0	0	0	0
OTU_217	Bacteria(100);Acidobacteriota(100);Thermoanaerobaculia(100);Thermoanaerobaculales(100);Thermoanaerobaculaceae(100);Thermoanaerobaculum(100);	0.00681942	0.00681524	0.00341239	0.00341332	0.00340843	0	0.00341425	0	0.00341495	0.00340925	0.00341309	0	0.00683364	0.00341052	0.00341495	0.00683247	0.00682827	0.00341227	0.00341344	0	0.00341588	0	0	0	0.00341297	0.00341565	0.00682664	0.00682827	0.00682152	0	0	0	0	0	0	0	0.00341297	0	0	0.00341495	0.00340948	0	0	0	0	0	0	0
OTU_299	Bacteria(100);Chloroflexi(100);Anaerolineae(100);Anaerolineales(100);Anaerolineaceae(100);Anaerolineaceae_unclassified(100);	0.0136388	0.0102229	0.0136495	0.00341332	0.00681686	0.0034031	0.00341425	0.00340657	0.00341495	0.00340925	0	0	0	0.00341052	0.00341495	0.00341623	0.00682827	0.00341227	0	0	0	0.00341239	0	0	0.00341297	0.00341565	0	0	0.00341076	0	0	0.00341297	0	0	0	0	0	0.00341413	0	0.00341495	0.00340948	0	0	0	0	0	0	0
OTU_488	Bacteria(100);Firmicutes(100);Clostridia(100);Lachnospirales(100);Lachnospirales_unclassified(100);Lachnospirales_unclassified(100);	0	0	0	0	0	0	0	0	0	0	0	0	0	0	0	0.0170812	0	0	0	0.0170917	0	0	0	0	0	0	0	0	0	0	0	0	0	0.0716528	0.00341297	0	0	0	0	0	0	0	0	0	0	0	0	0
OTU_2044	Bacteria(100);Firmicutes(100);Clostridia(100);Clostridia_or(100);Hungateiclostridiaceae(100);Ruminiclostridium(94);	0	0	0.00341239	0	0	0	0.00341425	0	0	0	0	0	0	0.00341052	0	0	0	0	0	0	0	0	0.00682571	0.030701	0	0	0.00341332	0.00341413	0	0	0	0	0	0.00341204	0.0136519	0.0034118	0.00341297	0	0	0	0	0	0	0	0	0	0	0.0307503
OTU_706	Bacteria(100);Firmicutes(100);Clostridia(100);Clostridiales(100);Clostridiaceae(100);Clostridium_sensu_stricto_1(97);	0	0.00681524	0.00682477	0	0.00340843	0.0102093	0	0.00340657	0.00341495	0.00340925	0.0136523	0.0580284	0	0	0	0	0	0	0	0	0	0	0	0	0	0	0	0	0	0	0	0	0	0	0	0	0	0	0	0	0	0	0	0	0	0	0	0
OTU_617	Bacteria(100);Chloroflexi(100);Anaerolineae(100);SBR1031(100);SBR1031_fa(100);SBR1031_ge(100);	0.00681942	0.00340762	0.00341239	0.00341332	0.00681686	0.0034031	0.00341425	0.00681315	0.00341495	0.0102277	0.00682617	0.0170672	0	0	0	0.00341623	0	0.00341227	0	0	0	0.00341239	0	0.00341122	0	0	0	0.00341413	0.00341076	0	0.00341309	0.00341297	0	0	0	0	0	0	0	0	0.00340948	0	0	0	0.00341052	0	0	0
OTU_710	Bacteria(100);Firmicutes(100);Clostridia(100);Peptostreptococcales-Tissierellales(100);Anaerovoracaceae(100);uncultured(100);	0	0.00340762	0.00682477	0.00341332	0.0102253	0.00680619	0.00341425	0.00340657	0.00341495	0.0102277	0.0102393	0.0136537	0	0.00341052	0	0	0	0.00341227	0	0	0	0	0	0	0	0	0.00341332	0.00341413	0.00341076	0	0	0.00341297	0	0	0	0	0.00341297	0	0	0.00341495	0.00340948	0	0	0	0.00341052	0	0	0
OTU_821	Bacteria(100);Spirochaetota(100);Spirochaetia(100);Spirochaetales(100);Spirochaetaceae(100);uncultured(97);	0.00340971	0.00681524	0.00341239	0.00341332	0.00681686	0.0034031	0.0068285	0.0204394	0.0136598	0.00681849	0.00341309	0.0102403	0	0	0	0.00341623	0	0	0	0	0	0.00341239	0	0	0	0	0	0.00341413	0	0	0	0	0.00341204	0	0	0	0.00341297	0	0	0	0	0	0.00341483	0	0	0	0	0
OTU_680	Bacteria(100);Chloroflexi(100);Dehalococcoidia(100);GIF3(98);GIF3_fa(98);GIF3_ge(98);	0.0102291	0.0102229	0.00341239	0.00682664	0.00681686	0.00680619	0.013657	0.0102197	0.0136598	0.00681849	0.00682617	0.0102403	0	0	0	0	0	0	0	0	0	0	0	0	0	0	0	0	0	0	0	0	0.00341204	0	0	0	0	0	0	0	0	0	0	0	0	0	0	0
OTU_172	Bacteria(100);Hydrogenedentes(100);Hydrogenedentia(100);Hydrogenedentiales(100);Hydrogenedensaceae(100);Hydrogenedensaceae_ge(100);	0	0	0	0	0	0	0	0	0	0	0.00341309	0.00341344	0	0.00682105	0.0068299	0.00341623	0.00341413	0	0	0	0	0	0	0	0.00341297	0.010247	0.0170666	0.0102424	0.00341076	0.00341553	0	0	0	0	0	0	0.00341297	0.00682827	0.00682943	0.0068299	0.00340948	0.00341483	0	0	0	0	0	0
OTU_838	Bacteria(100);Firmicutes(100);Thermovenabulia(100);Thermovenabulales(100);Thermovenabulales_fa(100);Tepidanaerobacter(100);	0	0	0	0	0	0	0	0	0	0	0	0	0	0.00682105	0.0068299	0.0136649	0.0102424	0.00341227	0.00341344	0	0	0	0	0	0.0102389	0.00341565	0.00682664	0.00682827	0.00682152	0.00341553	0	0	0	0	0	0	0.00341297	0.00341413	0.00682943	0.0068299	0.00340948	0	0	0	0	0	0	0
OTU_472	Bacteria(100);Chloroflexi(100);Anaerolineae(100);Anaerolineales(100);Anaerolineaceae(100);uncultured(97);	0.00340971	0.00340762	0.00341239	0.00682664	0	0	0	0	0	0	0	0	0.00341682	0.00682105	0.00341495	0.00683247	0.00341413	0.00341227	0	0	0	0	0	0	0.00682594	0.0068313	0.00341332	0.00682827	0.00341076	0.00341553	0	0	0	0	0	0	0.0102389	0.00682827	0.00682943	0.00341495	0.00340948	0	0	0	0	0	0	0
OTU_1214	Bacteria(100);Firmicutes(100);Syntrophomonadia(100);Syntrophomonadales(100);Syntrophomonadaceae(100);Syntrophomonadaceae_unclassified(100);	0	0	0	0	0	0	0	0	0	0	0	0	0	0	0	0	0	0	0	0	0	0.00682477	0.00682571	0.0102337	0	0	0	0	0	0	0	0	0	0.00682408	0.0102389	0.0034118	0	0	0	0	0	0	0	0	0.0102316	0.0136542	0.0238998	0.0136668
OTU_612	Bacteria(100);Chloroflexi(100);Anaerolineae(100);Anaerolineales(100);Anaerolineaceae(100);Anaerolineaceae_unclassified(100);	0	0.00681524	0.0102372	0.00341332	0.00340843	0.0034031	0.00341425	0.00340657	0.0068299	0.00681849	0.00682617	0.0136537	0	0.00341052	0	0.00341623	0	0.00341227	0.00341344	0	0	0.00341239	0	0.00341122	0	0.00341565	0.00341332	0	0.00341076	0	0	0.00341297	0	0	0	0	0	0	0	0.00341495	0	0	0	0	0	0	0	0
OTU_666	Bacteria(100);Actinobacteriota(100);WCHB1-81(100);WCHB1-81_or(100);WCHB1-81_fa(100);WCHB1-81_ge(100);	0.00340971	0.00681524	0	0.00682664	0.00681686	0	0.00341425	0.00681315	0	0.00340925	0.00341309	0.00341344	0.00341682	0.00341052	0.00341495	0	0.00341413	0.00341227	0	0	0	0	0	0	0.00341297	0	0.00341332	0.00341413	0.00341076	0.00683107	0	0.00341297	0.00341204	0	0	0	0.00341297	0.00341413	0	0	0.00340948	0.00341483	0	0	0.00341052	0	0	0
OTU_811	Bacteria(100);Armatimonadota(83);Armatimonadota_unclassified(83);Armatimonadota_unclassified(83);Armatimonadota_unclassified(83);Armatimonadota_unclassified(83);	0.00340971	0	0.00341239	0	0.0102253	0.0102093	0.0102428	0.0102197	0.0102449	0	0	0	0	0	0	0	0.00341413	0.0102368	0	0.00341834	0	0.00341239	0	0.00341122	0	0	0	0	0	0.00341553	0.00341309	0	0	0.00341204	0	0.0034118	0	0	0	0	0	0.00341483	0.00341483	0	0	0.00341355	0	0
OTU_652	Bacteria(100);Chloroflexi(100);Anaerolineae(100);Anaerolineales(100);Anaerolineaceae(100);Leptolinea(100);	0	0.00340762	0.00682477	0.00341332	0.0102253	0.0102093	0.00341425	0.00681315	0.0068299	0.00681849	0.00682617	0.00341344	0	0	0	0	0.00341413	0.00341227	0.00341344	0.00341834	0.00341588	0.00341239	0	0	0	0	0	0	0	0.00341553	0.00341309	0.00341297	0	0	0.00341297	0	0	0	0	0	0	0	0	0	0	0.00341355	0	0
OTU_887	Bacteria(100);Firmicutes(99);Clostridia(99);Clostridia_or(99);Hungateiclostridiaceae(99);uncultured(88);	0.00340971	0.00340762	0	0.00341332	0.00340843	0.00680619	0.0102428	0.00681315	0.0102449	0.0170462	0.0136523	0.023894	0	0	0	0	0	0	0	0	0	0	0	0	0	0	0	0	0	0	0	0	0	0	0	0	0	0	0	0	0.00340948	0	0	0	0	0	0	0
OTU_800	Bacteria(100);Chloroflexi(100);Anaerolineae(100);Anaerolineales(100);Anaerolineaceae(100);Leptolinea(99);	0.00340971	0.00681524	0.00682477	0.00341332	0.0136337	0.00680619	0.0068285	0.00340657	0.00341495	0.00340925	0	0.00341344	0	0	0	0	0.00341413	0.00682454	0	0	0.00341588	0.00341239	0	0	0	0	0	0	0.00341076	0.00341553	0.00682617	0.00341297	0	0	0	0	0	0	0	0	0.00340948	0.00341483	0	0	0	0.00341355	0	0
OTU_400	Bacteria(100);Sva0485(97);Sva0485_cl(97);Sva0485_or(97);Sva0485_fa(97);Sva0485_ge(97);	0.00681942	0.00681524	0.00682477	0.00682664	0.00681686	0.00680619	0.013657	0.00681315	0.0068299	0.0102277	0.0102393	0.0136537	0	0	0	0	0	0.00341227	0	0	0	0	0	0	0	0	0	0	0	0	0	0	0	0	0	0	0	0	0	0	0	0	0	0	0	0	0	0
OTU_94	Bacteria(100);Bacteroidota(100);Bacteroidia(100);Bacteroidales(100);Williamwhitmaniaceae(100);Blvii28_wastewater-sludge_group(100);	0.0204583	0.0170381	0.00682477	0.01024	0.00681686	0.00680619	0.00341425	0.00340657	0.0068299	0.00681849	0.0102393	0.00341344	0	0	0	0	0	0	0	0	0	0	0	0	0	0	0	0	0	0	0.00341309	0	0	0	0	0	0	0	0	0	0	0	0	0	0	0	0	0
OTU_648	Bacteria(100);Bacteroidota(85);Kapabacteria(82);Kapabacteriales(82);Kapabacteriales_fa(82);Kapabacteriales_ge(82);	0.0136388	0.0170381	0.00682477	0.00682664	0.00681686	0.00680619	0.0068285	0.0102197	0.00341495	0.00340925	0.00341309	0.00341344	0	0	0	0	0.00341413	0.00341227	0.00341344	0	0	0	0	0	0	0	0	0	0.00341076	0.00341553	0	0	0	0	0	0	0	0	0	0	0	0	0	0	0	0	0	0
OTU_448	Bacteria(100);Bacteroidota(100);Bacteroidia(100);Bacteroidales(100);Marinilabiliaceae(100);Ruminofilibacter(100);	0	0	0	0	0	0	0	0	0	0	0	0	0.00683364	0.00682105	0.0068299	0.0102487	0.00682827	0	0	0.00683667	0	0	0	0	0.0136519	0.0068313	0.00341332	0.00341413	0.00341076	0.00341553	0	0	0	0	0	0	0.00341297	0.00341413	0.00341472	0.00341495	0.00340948	0.00341483	0	0	0.00341052	0	0	0
OTU_339	Bacteria(100);Spirochaetota(100);Spirochaetia(100);Spirochaetales(100);Spirochaetaceae(100);Treponema(100);	0.0136388	0.0102229	0.00341239	0.00341332	0	0	0	0	0	0	0	0	0.0170841	0.0136421	0.0068299	0.0102487	0.0102424	0	0	0	0	0	0	0	0.00341297	0.00341565	0	0	0.00341076	0	0	0	0	0	0	0	0	0	0	0	0	0.00341483	0	0	0	0	0	0
OTU_180	Bacteria(100);Firmicutes(100);Bacilli(100);Lactobacillales(100);Carnobacteriaceae(100);Trichococcus(100);	0.00340971	0	0	0	0.00340843	0.0034031	0.00341425	0.00681315	0.00341495	0	0.00341309	0.0409612	0	0	0.00341495	0.00341623	0.00341413	0	0	0.00341834	0	0	0	0	0	0	0.00341332	0.00341413	0.00341076	0.00341553	0	0	0	0	0	0	0	0.00341413	0	0	0.00340948	0	0	0	0	0	0	0
OTU_230	Bacteria(100);Chloroflexi(100);Anaerolineae(100);Anaerolineales(100);Anaerolineaceae(100);uncultured(100);	0.00340971	0.0102229	0.00682477	0.00341332	0.00340843	0	0.00341425	0.00340657	0	0.00340925	0	0	0.00341682	0.00682105	0.00341495	0.00683247	0.00341413	0	0	0	0	0	0	0	0.00682594	0.00341565	0.00341332	0.00341413	0.00682152	0.00341553	0	0	0	0	0	0	0.00341297	0.00341413	0.00341472	0.00341495	0	0	0	0	0	0	0	0
OTU_796	Bacteria(100);Bacteroidota(99);Kapabacteria(99);Kapabacteriales(99);Kapabacteriales_fa(99);Kapabacteriales_ge(99);	0.00681942	0.00340762	0.00341239	0.01024	0.0102253	0.00680619	0.0204855	0.00681315	0.0102449	0.00681849	0.00682617	0	0	0	0	0	0	0	0.00341344	0	0	0	0	0	0	0	0	0	0	0.00341553	0.00341309	0	0	0	0	0	0	0	0	0	0	0	0	0	0	0	0	0
OTU_755	Bacteria(100);Planctomycetota(100);Phycisphaerae(100);MSBL9(100);L21-RPul-D3(100);L21-RPul-D3_ge(100);	0.00340971	0.00340762	0.00341239	0	0.00681686	0.00680619	0.013657	0.0102197	0.0068299	0.00340925	0.0204785	0.0170672	0	0	0	0	0.00341413	0.00341227	0	0	0	0	0	0	0	0	0	0	0	0	0	0	0	0	0	0	0	0	0	0	0	0	0	0	0	0	0	0
OTU_201	Bacteria(100);Spirochaetota(100);Brachyspirae(100);Brachyspirales(100);Brachyspirales_Incertae_Sedis(100);Exilispira(100);	0.00340971	0.00681524	0.00682477	0.0136533	0.00340843	0.00680619	0.0102428	0.00681315	0.00341495	0.00681849	0.00341309	0.0170672	0	0	0	0	0	0	0	0	0	0	0	0	0.00341297	0	0	0.00341413	0	0	0	0	0	0	0	0.0034118	0	0	0	0	0	0	0	0	0	0	0.00341425	0
OTU_451	Bacteria(100);WS1(99);WS1_cl(99);WS1_or(99);WS1_fa(99);WS1_ge(99);	0.0102291	0.00681524	0.00341239	0	0.00681686	0.00680619	0.00341425	0.00340657	0	0.0102277	0.00341309	0	0	0	0	0	0.00341413	0.00682454	0.00341344	0	0.00341588	0	0	0	0	0	0	0.00341413	0.0102323	0.00341553	0.00341309	0	0	0	0	0	0	0	0	0	0	0.00341483	0.00341483	0	0.00341052	0	0	0
OTU_679	Bacteria(100);Patescibacteria(100);Parcubacteria(100);Parcubacteria_unclassified(100);Parcubacteria_unclassified(100);Parcubacteria_unclassified(100);	0.00340971	0	0.00682477	0.00682664	0	0	0.00341425	0.00681315	0.0102449	0.0545479	0.0102393	0	0	0	0	0	0	0	0	0	0	0	0	0	0	0	0	0	0	0	0	0	0	0	0	0	0	0	0	0	0	0	0	0	0	0	0	0
OTU_530	Bacteria(100);Acidobacteriota(100);Subgroup_18(100);Subgroup_18_or(100);Subgroup_18_fa(100);Subgroup_18_ge(100);	0.0102291	0.0170381	0.00682477	0.01024	0.0102253	0.00680619	0.0068285	0.00340657	0.0068299	0.00340925	0.00682617	0.00682687	0	0	0	0	0	0.00341227	0	0	0	0	0	0	0.00341297	0	0	0	0	0	0	0	0	0	0	0	0	0	0	0	0	0	0	0	0	0	0	0
OTU_2352	Bacteria(100);Firmicutes(100);Clostridia(99);Lachnospirales(99);Lachnospiraceae(99);Lachnospiraceae_unclassified(99);	0	0	0	0	0	0	0	0	0	0	0	0	0.0102505	0.00341052	0.0068299	0.00683247	0.00341413	0	0	0	0	0	0	0	0	0.0068313	0.00341332	0	0	0	0	0	0	0	0	0	0.0102389	0.0136565	0.0102442	0.0102449	0.00340948	0	0.00682967	0	0	0	0.00341425	0
OTU_820	Bacteria(100);Firmicutes(100);Bacilli(100);Lactobacillales(100);Enterococcaceae(99);Enterococcus(99);	0	0	0	0	0	0	0	0	0	0	0	0	0.0170841	0.0170526	0.0136598	0.0204974	0.0102424	0.0102368	0.00341344	0	0	0	0	0	0	0	0	0.00341413	0	0	0	0	0	0	0	0	0	0.00341413	0	0	0	0	0	0	0	0	0	0
OTU_1106	Bacteria(100);Firmicutes(100);Clostridia(99);Caldicoprobacterales(88);Caldicoprobacteraceae(88);Caldicoprobacter(88);	0	0	0	0	0	0	0	0	0	0	0	0	0.00683364	0.00341052	0.0102449	0.00683247	0.00682827	0	0	0	0	0	0	0	0.0102389	0.0068313	0.0136533	0.0136565	0.00682152	0.00341553	0	0	0	0	0	0	0	0.00341413	0.00341472	0.00341495	0	0	0	0	0	0	0	0
OTU_785	Bacteria(100);Firmicutes(100);Clostridia(100);Clostridia_or(100);Hungateiclostridiaceae(100);Fastidiosipila(100);	0	0	0	0	0	0	0	0	0	0	0	0	0	0	0	0	0.00341413	0.00341227	0.00682687	0	0	0	0	0	0	0.00341565	0.00341332	0.00341413	0.00341076	0.00341553	0.00341309	0.00341297	0	0	0	0	0.0102389	0.0102424	0.0170736	0.0102449	0.00340948	0	0.0102445	0	0	0	0	0
OTU_1100	Bacteria(100);Firmicutes(100);Clostridia(100);Peptostreptococcales-Tissierellales(100);Peptostreptococcales-Tissierellales_fa(99);Peptostreptococcales-Tissierellales_fa_unclassified(99);	0	0	0	0	0	0	0	0	0	0	0	0	0.00341682	0.00682105	0.0102449	0.00683247	0.00341413	0	0	0	0	0	0	0	0.00682594	0.0136626	0.01024	0.00341413	0.00682152	0	0	0	0	0	0	0	0.0102389	0.00341413	0.00682943	0.00341495	0.00340948	0	0	0	0	0	0	0
OTU_1056	Bacteria(100);Firmicutes(98);Firmicutes_unclassified(98);Firmicutes_unclassified(98);Firmicutes_unclassified(98);Firmicutes_unclassified(98);	0	0	0	0	0	0	0	0	0	0	0	0	0	0.00341052	0.0102449	0.00341623	0.00682827	0.00341227	0.00341344	0	0	0.00341239	0	0	0.00341297	0.0136626	0.0136533	0.0102424	0.0102323	0.00341553	0	0	0	0	0.00341297	0.0034118	0	0	0	0	0	0	0	0	0	0	0	0.0034167
OTU_977	Bacteria(100);Bacteria_unclassified(100);Bacteria_unclassified(100);Bacteria_unclassified(100);Bacteria_unclassified(100);Bacteria_unclassified(100);	0	0	0	0	0	0	0	0	0	0	0	0	0	0	0	0	0	0	0	0	0	0.00341239	0.0136514	0.0170561	0	0	0	0	0	0	0	0	0	0	0.0102389	0.017059	0	0	0	0	0	0	0	0	0	0.00341355	0.013657	0.0205002
OTU_335	Bacteria(100);Proteobacteria(100);Gammaproteobacteria(100);Burkholderiales(100);SC-I-84(98);SC-I-84_ge(98);	0.00340971	0.00340762	0.00341239	0.00341332	0.00340843	0	0.00341425	0	0	0	0.00341309	0	0.00341682	0.00341052	0	0.00341623	0.00682827	0.00341227	0.00341344	0	0	0	0	0	0.00682594	0.010247	0.00682664	0.00341413	0.00341076	0	0	0	0	0	0	0	0.00341297	0	0.00341472	0.00341495	0.00340948	0.00341483	0	0	0.00341052	0	0	0
OTU_1096	Bacteria(100);Firmicutes(100);Clostridia(99);Caldicoprobacterales(83);Caldicoprobacteraceae(83);Caldicoprobacter(83);	0	0	0	0	0	0	0	0	0	0	0	0	0	0	0	0	0	0	0	0.00341834	0	0	0	0	0	0	0	0	0	0.00341553	0.0170654	0.0409556	0.0307083	0.00341204	0	0	0	0	0	0	0	0	0	0	0	0	0	0
OTU_1125	Bacteria(100);WS1(99);WS1_cl(99);WS1_or(99);WS1_fa(99);WS1_ge(99);	0	0	0	0	0.00340843	0	0	0.00340657	0	0.00340925	0.00341309	0	0	0.00341052	0	0.00683247	0	0	0	0	0	0.00341239	0	0	0.00341297	0	0.00682664	0.00341413	0.00682152	0.00341553	0	0	0.00341204	0	0	0	0.0136519	0.00682827	0.00682943	0.0068299	0.00681896	0	0.00341483	0	0	0	0	0
OTU_1095	Bacteria(100);Verrucomicrobiota(100);Lentisphaeria(100);Oligosphaerales(100);Oligosphaeraceae(100);Z20(100);	0.00681942	0.0102229	0.00682477	0.00341332	0.00340843	0.0102093	0.0102428	0.0170329	0.0136598	0.00681849	0.00682617	0.00341344	0	0	0	0	0	0	0	0	0	0	0	0	0	0	0	0	0	0	0	0	0	0	0	0	0	0	0	0	0	0	0	0	0	0	0	0
OTU_1053	Bacteria(100);Bacteroidota(100);Bacteroidia(100);Bacteroidales(100);Dysgonomonadaceae(100);Proteiniphilum(100);	0	0	0	0	0	0	0	0	0	0	0	0	0	0	0	0	0	0	0	0	0	0.00341239	0.00682571	0.030701	0	0	0	0	0	0	0	0	0.00341204	0.00682408	0.00682594	0.0307062	0	0	0	0	0	0	0	0	0	0.00341355	0	0.0034167
OTU_1123	Bacteria(100);Firmicutes(99);Moorellia(99);Desulfitibacterales(99);Desulfitibacteraceae(99);Desulfitibacter(99);	0.00340971	0.00340762	0.00341239	0	0.00340843	0.00680619	0.00341425	0.00340657	0	0	0.00341309	0.00682687	0	0	0.00341495	0	0	0	0	0	0	0	0	0	0	0	0.00341332	0	0.00341076	0	0	0	0	0	0	0	0.00682594	0.0102424	0.0136589	0.0068299	0.00681896	0.00341483	0	0	0	0	0	0
OTU_1655	Bacteria(100);Spirochaetota(100);Spirochaetia(100);Spirochaetales(100);Spirochaetaceae(100);uncultured(100);	0.00681942	0	0.00341239	0.00682664	0.00340843	0.00680619	0.00341425	0.00681315	0.0102449	0.0102277	0.00682617	0.00682687	0	0	0.00341495	0	0.00341413	0	0	0	0	0	0	0	0.00341297	0	0	0.00341413	0.00341076	0	0	0	0	0	0	0	0	0	0.00341472	0	0.00340948	0	0	0	0	0	0	0
OTU_1062	Bacteria(100);Firmicutes(100);Clostridia(100);Peptostreptococcales-Tissierellales(100);Anaerovoracaceae(100);Anaerovorax(100);	0.0136388	0.00340762	0.0102372	0.00682664	0.0102253	0.00680619	0.0102428	0.00681315	0.00341495	0.00681849	0.00682617	0.00682687	0	0	0	0	0	0	0	0	0	0	0	0	0	0	0	0	0	0	0	0	0	0	0	0	0	0	0	0	0.00340948	0	0	0	0	0	0	0
OTU_361	Bacteria(100);Fibrobacterota(100);Fibrobacteria(100);Fibrobacterales(100);Fibrobacterales_fa(100);BBMC-4(100);	0.0340971	0.0170381	0.00682477	0.0136533	0.00681686	0.0034031	0.00341425	0.00340657	0	0	0.00682617	0	0	0	0	0	0	0	0	0	0	0	0	0	0	0	0	0	0	0	0	0	0	0	0	0	0	0	0	0	0	0	0	0	0	0	0	0
OTU_1182	Bacteria(100);Proteobacteria(100);Gammaproteobacteria(100);Burkholderiales(100);Alcaligenaceae(100);Advenella(100);	0	0	0	0	0	0	0	0	0	0	0	0	0.00683364	0.00682105	0.0102449	0.0102487	0.0102424	0.00682454	0.00341344	0	0	0.00341239	0.00341285	0	0.00341297	0.00341565	0.00682664	0.00682827	0.00682152	0.00341553	0	0	0	0	0	0	0	0	0	0	0	0	0	0	0	0	0	0
OTU_997	Bacteria(100);Actinobacteriota(100);Actinobacteria(100);Corynebacteriales(100);Corynebacteriaceae(100);Corynebacterium(100);	0	0	0	0	0	0	0	0	0	0	0	0	0	0.00341052	0	0.00341623	0.00341413	0.00341227	0	0	0	0	0.00341285	0.00341122	0.00682594	0.00341565	0	0.00682827	0.00341076	0	0.00341309	0.00682594	0	0.00341204	0	0.0034118	0.00341297	0.0102424	0.00341472	0.00341495	0.00340948	0.00341483	0	0.00341448	0.00341052	0	0	0
OTU_614	Bacteria(100);Chloroflexi(100);Anaerolineae(100);Anaerolineales(100);Anaerolineaceae(100);Anaerolineaceae_unclassified(100);	0.00681942	0.00340762	0.00682477	0.00341332	0.00340843	0	0.00341425	0	0	0.00340925	0	0	0.00341682	0	0	0	0.00682827	0.00341227	0.00341344	0	0	0.00341239	0	0.00341122	0.00682594	0.00341565	0	0.00341413	0.00341076	0.00341553	0.00341309	0.00341297	0	0.00341204	0	0	0	0	0	0	0	0.00341483	0	0	0.00341052	0	0	0
OTU_565	Bacteria(100);Chloroflexi(100);Anaerolineae(100);Anaerolineales(100);Anaerolineaceae(100);Anaerolinea(99);	0.00681942	0.00340762	0.00682477	0.01024	0.00681686	0.0102093	0.00341425	0.00340657	0.00341495	0.00340925	0.00341309	0.00341344	0	0	0	0	0.00341413	0.00341227	0	0.00341834	0.00341588	0.00341239	0	0	0.00341297	0	0	0	0	0	0	0.00341297	0	0	0	0	0	0	0	0	0	0	0	0	0	0.00341355	0	0
OTU_743	Bacteria(100);Chloroflexi(100);Anaerolineae(100);Anaerolineales(100);Anaerolineaceae(100);Leptolinea(97);	0.00681942	0.00681524	0.00682477	0.01024	0.0102253	0.0034031	0.0068285	0.00681315	0.0068299	0.0102277	0.00341309	0.00682687	0	0	0	0	0	0	0.00341344	0	0	0	0	0	0	0	0	0	0	0	0	0.00341297	0	0	0	0	0	0	0	0	0	0	0	0	0	0	0	0
OTU_802	Bacteria(100);Chloroflexi(100);Anaerolineae(100);Anaerolineales(100);Anaerolineaceae(100);uncultured(100);	0	0	0	0	0	0	0	0	0	0	0.00341309	0	0.00341682	0.00682105	0.0102449	0.00683247	0.00341413	0.00341227	0.00341344	0	0	0	0	0.00341122	0.00682594	0.0068313	0.00341332	0.0102424	0.00341076	0	0	0	0	0	0	0	0	0.00341413	0.00341472	0.00341495	0.00340948	0	0	0	0	0	0	0
OTU_2264	Bacteria(100);Firmicutes(100);Moorellia(80);Moorellia_unclassified(80);Moorellia_unclassified(80);Moorellia_unclassified(80);	0	0	0	0	0	0	0	0	0	0	0	0	0.00341682	0.00341052	0	0	0	0.00341227	0.00682687	0.00341834	0.00341588	0.00341239	0.0102386	0.00682245	0	0	0	0.00341413	0.00341076	0	0.00682617	0	0.00341204	0	0	0.0034118	0.00341297	0.00341413	0.00341472	0	0.00340948	0	0	0	0.00341052	0.00341355	0.00341425	0
OTU_1273	Bacteria(100);Firmicutes(100);Thermovenabulia(100);Thermovenabulales(100);Thermovenabulales_fa(100);Tepidanaerobacter(100);	0	0	0	0	0	0	0	0	0	0	0	0	0	0	0	0	0	0	0	0	0.00341588	0.00682477	0.0341285	0.0238786	0	0	0	0	0	0	0	0	0	0	0.0102389	0.0102354	0	0	0	0	0	0	0	0	0	0	0	0
OTU_682	Bacteria(100);Chloroflexi(100);Anaerolineae(100);Anaerolineales(100);Anaerolineaceae(100);Anaerolineaceae_unclassified(100);	0.00340971	0.00681524	0.00341239	0	0.00340843	0.0034031	0.00341425	0	0	0.00340925	0	0.00341344	0.00683364	0.00341052	0.00341495	0.00341623	0.00341413	0.00341227	0	0	0	0	0	0	0.00341297	0.00341565	0.00341332	0.00341413	0.00341076	0	0	0	0	0.00341204	0	0	0.00341297	0	0	0.00341495	0.00340948	0.00341483	0	0	0	0	0	0
OTU_641	Bacteria(100);Caldisericota(100);Caldisericia(100);Caldisericales(100);WCHB1-02(100);WCHB1-02_ge(100);	0.00340971	0.00681524	0.00682477	0.00682664	0.00681686	0.00680619	0.00341425	0.00340657	0.0102449	0.013637	0.00682617	0.0102403	0	0	0	0	0	0	0	0	0	0.00341239	0	0	0	0	0	0	0	0	0	0	0	0	0	0	0	0	0	0	0	0	0	0	0	0	0	0
OTU_295	Bacteria(100);Firmicutes(100);Clostridia(100);Peptostreptococcales-Tissierellales(100);Peptostreptococcales-Tissierellales_fa(100);Tissierella(99);	0	0	0	0	0	0	0	0	0	0	0	0	0.0102505	0.00341052	0.00341495	0	0	0	0	0	0	0	0	0	0.0375427	0.0068313	0.00341332	0	0	0	0	0	0	0	0	0	0.0204778	0	0	0	0	0	0	0	0	0	0	0
OTU_812	Bacteria(100);Firmicutes(99);Limnochordia(96);Limnochordales(96);Limnochordaceae(96);Limnochordaceae_ge(96);	0	0	0	0	0	0	0	0	0	0	0	0	0	0	0	0	0.00682827	0.0409472	0.0136537	0.00341834	0.00341588	0	0	0	0	0	0	0	0	0.0102466	0.00682617	0	0	0	0	0	0	0	0	0	0	0	0	0	0	0	0	0
OTU_1791	Bacteria(100);Bacteroidota(100);Bacteroidia(100);Bacteroidales(100);Dysgonomonadaceae(100);Fermentimonas(88);	0	0	0	0	0	0	0	0	0	0	0	0	0	0	0	0	0	0	0	0.00341834	0.0102477	0.00341239	0.00341285	0.00682245	0	0	0	0	0	0	0	0	0.00682408	0.0102361	0.0102389	0.0136472	0	0	0	0	0	0	0	0.00682897	0.00341052	0.00341355	0.00341425	0
OTU_1677	Bacteria(100);Firmicutes(100);Clostridia(100);Peptostreptococcales-Tissierellales(100);Peptostreptococcales-Tissierellales_fa(100);Tissierella(80);	0	0	0	0	0	0	0	0	0	0	0	0	0	0	0	0	0	0	0	0	0	0	0	0	0	0	0	0	0	0	0	0	0.00341204	0.00341204	0.0307167	0.0477653	0	0	0	0	0	0	0	0	0	0	0	0
OTU_2300	Bacteria(100);Desulfobacterota(100);Syntrophia(98);Syntrophales(98);Syntrophaceae(98);Syntrophus(98);	0.0102291	0.0102229	0.00682477	0.00682664	0.00681686	0.0034031	0.00341425	0.00340657	0.0068299	0.00340925	0.00682617	0.00682687	0	0	0	0	0.00341413	0	0	0	0	0	0	0	0	0	0	0	0.00341076	0.00341553	0	0	0	0	0	0	0	0	0	0	0	0	0	0	0	0	0	0
OTU_754	Bacteria(100);Methylomirabilota(100);Methylomirabilia(100);Methylomirabilales(100);Methylomirabilaceae(100);Sh765B-TzT-35(100);	0.0102291	0.00681524	0.0102372	0.01024	0.00340843	0.00680619	0.0102428	0.00340657	0.0068299	0.00681849	0.00682617	0.00341344	0	0	0	0	0	0	0	0	0	0	0	0	0	0	0	0	0	0	0	0	0	0	0	0	0	0	0	0	0	0	0	0	0	0	0	0
OTU_611	Bacteria(100);Synergistota(100);Synergistia(100);Synergistales(100);Synergistaceae(100);Syner-01(92);	0.00340971	0.00681524	0.00682477	0.00341332	0.00681686	0.0034031	0.0102428	0.0102197	0.00341495	0.0102277	0.00341309	0.00682687	0	0	0	0.00341623	0.00341413	0	0.00341344	0	0	0	0	0	0	0	0	0	0	0	0	0	0	0	0	0	0	0	0	0	0	0	0	0	0	0	0	0
OTU_643	Bacteria(100);Myxococcota(100);Polyangia(100);Polyangiales(100);Phaselicystidaceae(100);Phaselicystis(100);	0.0170486	0.0204457	0.0307115	0.01024	0.00340843	0	0	0	0	0	0	0	0	0	0	0	0	0	0	0	0	0	0	0	0	0	0	0.00341413	0	0	0	0	0	0	0	0	0	0	0	0	0	0	0	0	0	0	0	0
OTU_731	Bacteria(100);Patescibacteria(100);Parcubacteria(100);Candidatus_Yanofskybacteria(100);Candidatus_Yanofskybacteria_fa(100);Candidatus_Yanofskybacteria_ge(100);	0.00340971	0.00340762	0	0.00341332	0.00340843	0.0102093	0.00341425	0.0170329	0.0068299	0.013637	0.0102393	0.00682687	0	0	0	0	0	0	0	0	0	0	0	0	0	0	0	0	0	0	0	0.00341297	0	0	0	0	0	0	0	0	0	0	0	0	0	0	0	0
OTU_818	Bacteria(100);Bacteria_unclassified(100);Bacteria_unclassified(100);Bacteria_unclassified(100);Bacteria_unclassified(100);Bacteria_unclassified(100);	0.0443262	0.00681524	0.00682477	0.00341332	0	0.0034031	0.00341425	0.0102197	0.00341495	0.00340925	0	0	0	0	0	0	0	0	0	0	0	0	0	0	0	0	0	0	0	0	0	0	0	0	0	0	0	0	0	0	0	0	0	0	0	0	0	0
OTU_688	Bacteria(100);Proteobacteria(100);Gammaproteobacteria(100);Pseudomonadales(98);Pseudomonadaceae(98);Pseudomonas(80);	0	0	0	0	0	0	0	0	0	0	0	0	0.0170841	0.0102316	0.0136598	0.0136649	0.0102424	0.00682454	0.00341344	0	0	0	0	0	0	0	0.00341332	0	0	0	0	0	0	0	0	0	0.00341297	0	0	0	0	0	0	0	0	0	0	0
OTU_795	Bacteria(100);Armatimonadota(99);uncultured(99);uncultured_or(99);uncultured_fa(99);uncultured_ge(99);	0	0	0	0	0	0	0	0	0	0	0	0	0.00341682	0.00682105	0.0102449	0.00341623	0.00341413	0.00341227	0	0	0	0	0	0	0.00341297	0.0068313	0.00682664	0.00341413	0.00341076	0.00683107	0	0	0	0	0.00341297	0.0034118	0.00341297	0.00341413	0.00341472	0.00341495	0	0	0	0	0	0	0	0
OTU_676	Bacteria(100);Proteobacteria(100);Alphaproteobacteria(100);Rhodobacterales(100);Rhodobacteraceae(100);Pseudorhodobacter(100);	0	0	0	0	0	0	0	0	0	0	0	0	0.00341682	0.00341052	0.0102449	0.00341623	0	0.00341227	0	0	0	0	0	0	0.00341297	0.0068313	0.01024	0.00341413	0.0102323	0.00341553	0.00341309	0	0	0	0	0	0	0.00341413	0.00682943	0.00341495	0.00340948	0	0	0	0	0	0	0
OTU_1114	Bacteria(100);Firmicutes(100);Clostridia(99);Clostridia_unclassified(99);Clostridia_unclassified(99);Clostridia_unclassified(99);	0	0	0	0	0	0	0	0	0	0	0	0	0	0	0	0	0	0	0	0	0	0	0	0	0	0	0	0	0	0	0.0102393	0.0375427	0.0272963	0.00682408	0	0	0	0	0	0	0	0	0	0	0	0	0	0
OTU_841	Bacteria(100);Chloroflexi(100);Anaerolineae(100);Anaerolineales(100);Anaerolineaceae(100);uncultured(100);	0	0.00340762	0.00682477	0.00341332	0.00340843	0.0034031	0.00341425	0.00681315	0	0.00681849	0.00341309	0.0102403	0	0	0	0	0.00341413	0	0	0	0	0.00682477	0.00341285	0	0	0	0	0	0	0	0	0.00341297	0.00341204	0	0.00341297	0	0	0	0	0	0	0	0	0.00341448	0.00341052	0	0	0
OTU_744	Bacteria(100);Verrucomicrobiota(100);Kiritimatiellae(100);WCHB1-41(100);WCHB1-41_fa(100);WCHB1-41_ge(100);	0	0.00340762	0.00682477	0.00341332	0.0102253	0.00680619	0.00341425	0.00340657	0.0068299	0.0102277	0.0102393	0.0102403	0	0	0	0	0	0.00341227	0	0	0	0	0	0	0	0	0	0	0	0	0	0	0	0	0	0	0.00341297	0	0	0	0	0	0	0	0	0	0	0
OTU_255	Bacteria(100);Elusimicrobiota(100);Elusimicrobia(100);Lineage_IV(100);Lineage_IV_fa(100);Lineage_IV_ge(100);	0	0.0102229	0.0238867	0.0375465	0	0	0	0	0	0	0	0	0	0	0	0	0	0	0	0	0	0	0	0	0	0	0	0	0	0	0	0	0	0	0	0	0	0	0	0.00341495	0.00340948	0	0	0	0	0	0	0
OTU_1021	Bacteria(100);Acetothermia(100);Acetothermiia(100);Acetothermiia_or(100);Acetothermiia_fa(100);Acetothermiia_ge(100);	0.00681942	0	0	0.00341332	0.00340843	0	0.0068285	0.00681315	0.0068299	0.013637	0.0136523	0.0170672	0	0	0	0	0	0	0	0	0	0	0	0	0	0	0	0	0	0	0	0	0	0	0	0	0	0	0	0	0	0	0	0	0	0	0	0
OTU_830	Bacteria(100);Firmicutes(100);Clostridia(97);Oscillospirales(96);Ruminococcaceae(96);Ruminococcaceae_unclassified(96);	0	0	0	0	0	0	0.00341425	0.0272526	0.0273196	0.00340925	0.0136523	0	0	0	0	0	0	0	0	0	0.00341588	0	0	0	0	0	0	0	0	0	0	0	0	0	0	0	0	0	0	0	0	0	0	0	0	0	0	0
OTU_1104	Bacteria(100);Spirochaetota(100);Leptospirae(99);Leptospirales(99);Leptospiraceae(99);RBG-16-49-21(98);	0	0	0	0	0	0.0034031	0.00341425	0.00681315	0.00341495	0.0204555	0.0170654	0.023894	0	0	0	0	0	0	0	0	0	0	0	0	0	0	0	0	0	0	0	0	0	0	0	0	0	0	0	0	0	0	0	0	0	0	0	0
OTU_880	Bacteria(100);Firmicutes(100);Clostridia(100);Oscillospirales(100);Ruminococcaceae(100);uncultured(89);	0.00340971	0.00340762	0.00341239	0.00682664	0.00340843	0.00680619	0.00341425	0.00681315	0.00341495	0.00340925	0.00341309	0.00341344	0	0	0	0	0	0.00341227	0	0	0.00341588	0.00341239	0	0	0	0	0	0.00341413	0.00341076	0.00341553	0	0	0	0.00341204	0	0	0	0	0	0	0	0	0	0.00341448	0	0	0	0
OTU_814	Bacteria(100);Hydrogenedentes(100);Hydrogenedentia(100);Hydrogenedentiales(100);Hydrogenedensaceae(100);Hydrogenedensaceae_ge(100);	0	0	0	0.00341332	0.00681686	0.0170155	0.0170713	0.0272526	0	0	0	0	0	0	0	0	0	0	0.00341344	0	0	0	0	0	0	0	0	0.00341413	0	0	0	0	0	0	0	0	0	0	0	0	0	0	0	0	0	0	0	0
OTU_929	Bacteria(100);Firmicutes(100);Clostridia(97);Eubacteriales(90);Eubacteriales_unclassified(90);Eubacteriales_unclassified(90);	0	0	0	0	0	0	0	0	0	0	0	0	0	0	0	0	0	0	0	0	0	0	0	0	0	0.0068313	0.01024	0.00341413	0.0102323	0.0136621	0.00341309	0	0	0	0	0	0	0	0.00341472	0.0068299	0.00340948	0.00682967	0.00341483	0	0	0	0.00341425	0
OTU_920	Bacteria(100);Firmicutes(100);Bacilli(100);Erysipelotrichales(100);Erysipelatoclostridiaceae(100);UCG-004(100);	0	0	0	0	0	0.0034031	0.00341425	0.0102197	0.00341495	0.013637	0.0170654	0.0170672	0.00341682	0	0	0.00341623	0	0	0	0	0	0	0	0	0	0	0	0	0	0	0	0	0	0	0	0	0	0	0	0	0	0	0	0	0	0	0	0
OTU_732	Bacteria(100);Chloroflexi(100);Anaerolineae(100);ADurb.Bin180(100);ADurb.Bin180_fa(100);ADurb.Bin180_ge(100);	0.00340971	0.00340762	0.00682477	0.00341332	0.00340843	0.00680619	0.00341425	0.00340657	0.0068299	0.00681849	0.00341309	0.00682687	0	0	0	0	0	0	0.00341344	0	0	0	0	0	0	0	0	0	0	0.00341553	0	0.00682594	0	0.00341204	0	0	0	0	0	0	0	0	0	0	0	0	0	0
OTU_950	Bacteria(100);Bacteria_unclassified(100);Bacteria_unclassified(100);Bacteria_unclassified(100);Bacteria_unclassified(100);Bacteria_unclassified(100);	0.00340971	0.00340762	0.0170619	0.0170666	0.0136337	0.0034031	0.0068285	0.00681315	0.00341495	0	0	0	0	0	0	0	0	0	0	0	0	0	0	0	0	0	0	0	0	0	0	0	0	0	0	0	0	0	0	0	0	0	0	0	0	0	0	0
OTU_463	Bacteria(100);Proteobacteria(100);Alphaproteobacteria(100);Alphaproteobacteria_unclassified(100);Alphaproteobacteria_unclassified(100);Alphaproteobacteria_unclassified(100);	0.0170486	0.00681524	0	0.00682664	0.00681686	0.0034031	0.0102428	0.00340657	0.0068299	0.00681849	0.00341309	0.00341344	0	0	0	0	0	0	0	0	0	0	0	0	0	0	0	0	0	0	0	0	0	0	0	0	0	0	0	0	0	0	0	0	0	0	0	0
OTU_985	Bacteria(100);Verrucomicrobiota(100);Kiritimatiellae(100);WCHB1-41(100);WCHB1-41_fa(100);WCHB1-41_ge(100);	0.00340971	0.00681524	0.00341239	0.00341332	0.00681686	0.0102093	0.0068285	0.00340657	0.00341495	0.00681849	0.00682617	0.0136537	0	0	0	0	0	0	0	0	0	0	0	0	0	0	0	0	0	0	0	0	0	0	0	0	0	0	0	0	0	0	0	0	0	0	0	0
OTU_725	Bacteria(100);Desulfobacterota(100);Desulfomonilia(100);Desulfomonilales(100);Desulfomonilaceae(100);Desulfomonile(100);	0.00340971	0.00681524	0.00682477	0.00341332	0.00681686	0.0102093	0.00341425	0.00681315	0.00341495	0.00681849	0.00341309	0.00341344	0	0	0	0	0	0	0	0	0	0	0	0	0	0	0	0	0.00341076	0	0	0.00682594	0	0	0	0	0	0	0	0	0	0	0	0	0	0	0	0
OTU_968	Bacteria(100);Firmicutes(100);Thermovenabulia(100);Thermovenabulales(100);Thermovenabulales_fa(100);Tepidanaerobacter(100);	0	0	0	0	0	0	0	0	0	0	0	0	0	0.00341052	0.00341495	0.00341623	0.00341413	0	0	0	0	0	0	0	0	0.0068313	0.00341332	0	0	0.00341553	0.00341309	0	0.00341204	0	0.00341297	0	0	0.0102424	0.00341472	0	0	0.00341483	0	0.00341448	0.00341052	0.00341355	0.00341425	0.0034167
OTU_1141	Bacteria(100);Firmicutes(100);Clostridia(99);Clostridia_unclassified(99);Clostridia_unclassified(99);Clostridia_unclassified(99);	0	0	0	0	0	0	0	0	0	0	0	0	0	0.00341052	0.00341495	0.00341623	0	0	0	0	0	0	0	0	0	0	0	0	0	0	0	0	0	0	0	0.017059	0	0	0	0	0	0	0	0	0	0.0068271	0.0238998	0.0136668
OTU_926	Bacteria(100);Synergistota(100);Synergistia(100);Synergistales(100);Synergistaceae(100);Aminobacterium(100);	0	0	0	0	0	0	0	0	0	0	0	0	0	0	0.00341495	0.00341623	0.00341413	0	0	0	0	0	0	0	0.00341297	0.0068313	0.01024	0.00341413	0.00341076	0.00341553	0	0	0	0	0	0	0.00682594	0.00341413	0.00341472	0.0068299	0.00340948	0.00341483	0.00341483	0	0	0	0	0
OTU_645	Bacteria(100);Cloacimonadota(100);Cloacimonadia(100);Cloacimonadales(100);W27(100);W27_ge(100);	0	0	0	0	0	0	0	0	0	0	0	0	0.0136673	0.0136421	0.00341495	0.00341623	0	0	0	0	0	0	0	0	0.0307167	0.0068313	0	0	0	0	0	0	0	0	0	0	0	0	0	0	0	0	0	0	0	0	0	0
OTU_925	Bacteria(100);Bacteria_unclassified(100);Bacteria_unclassified(100);Bacteria_unclassified(100);Bacteria_unclassified(100);Bacteria_unclassified(100);	0	0	0	0	0	0	0	0	0	0	0	0	0	0	0	0	0.00341413	0.00341227	0	0	0	0	0.00341285	0	0	0	0	0	0.00341076	0.00341553	0.00341309	0.0102389	0.00341204	0.00682408	0.00341297	0.0034118	0	0	0	0.00341495	0.00340948	0.00341483	0.00341483	0.00341448	0.00341052	0	0.00341425	0
OTU_833	Bacteria(100);Chloroflexi(100);Anaerolineae(100);RBG-13-54-9(94);RBG-13-54-9_fa(94);RBG-13-54-9_ge(94);	0	0.00340762	0.00682477	0.00341332	0.00340843	0	0	0.00340657	0	0	0	0	0	0.00341052	0	0.00683247	0.00341413	0.00341227	0.00341344	0	0	0	0	0	0.00341297	0.00341565	0.00341332	0.00341413	0.00341076	0.00341553	0.00341309	0	0	0	0	0	0.00341297	0	0	0	0	0.00341483	0	0	0	0	0	0
OTU_585	Bacteria(100);Desulfobacterota(100);Syntrophobacteria(98);Syntrophobacterales(98);Syntrophobacteraceae(98);Syntrophobacter(91);	0.00340971	0.00340762	0.00341239	0	0.00340843	0.0034031	0.00341425	0.00340657	0	0.00340925	0	0	0	0.00341052	0.00341495	0.00341623	0.00341413	0.00341227	0	0	0	0	0	0	0.00341297	0.00341565	0.00341332	0.00341413	0.00341076	0	0	0	0	0	0	0	0.00341297	0.00341413	0.00341472	0	0	0	0	0	0	0	0	0
OTU_865	Bacteria(100);Firmicutes(100);Bacilli(100);Izemoplasmatales(100);Izemoplasmatales_fa(100);Izemoplasmatales_ge(100);	0.00340971	0.00681524	0.00682477	0.01024	0	0.0034031	0	0.00340657	0	0.027274	0.00341309	0.00341344	0	0	0	0	0.00341413	0	0	0	0	0	0	0	0	0	0	0	0	0	0	0	0	0	0	0	0	0	0	0	0	0	0	0	0	0	0	0
OTU_1041	Bacteria(100);Verrucomicrobiota(100);Kiritimatiellae(100);WCHB1-41(100);WCHB1-41_fa(100);WCHB1-41_ge(100);	0.00340971	0.00340762	0	0	0.00340843	0.0034031	0.00341425	0.00340657	0	0.0102277	0.00341309	0.0102403	0	0.00341052	0	0	0.00341413	0.00341227	0	0	0	0	0	0.00341122	0	0	0	0.00341413	0	0	0	0	0	0	0	0.0034118	0	0	0	0	0.00340948	0	0	0	0	0	0	0
OTU_728	Bacteria(100);Spirochaetota(100);Spirochaetia(100);Spirochaetales(100);Spirochaetaceae(100);Treponema(100);	0.00340971	0.00340762	0.00341239	0.00341332	0.00340843	0.0102093	0.0068285	0	0.00341495	0.0102277	0.0102393	0.0102403	0	0	0	0	0	0	0	0	0	0	0	0	0	0	0	0	0	0	0	0	0	0	0	0	0	0	0	0	0	0	0	0	0	0	0	0
OTU_437	Bacteria(100);Bacteroidota(80);Bacteroidota_unclassified(80);Bacteroidota_unclassified(80);Bacteroidota_unclassified(80);Bacteroidota_unclassified(80);	0.00340971	0	0	0.00341332	0.00340843	0	0	0	0	0	0	0	0.0102505	0.00682105	0.0068299	0.00683247	0.00341413	0.00341227	0.00341344	0.00341834	0	0	0	0	0	0	0	0	0	0	0	0	0	0	0	0	0	0.00341413	0.00341472	0	0.00340948	0	0	0	0	0	0	0
OTU_1036	Bacteria(100);Firmicutes(100);Thermovenabulia(99);Thermovenabulales(99);Thermovenabulales_fa(99);Tepidanaerobacter(98);	0	0	0	0	0	0	0	0	0	0	0	0	0	0.00341052	0.00341495	0.00341623	0	0	0	0	0	0	0	0	0.00682594	0.00341565	0.00341332	0.00341413	0.00341076	0.00341553	0	0	0	0.00341204	0.00682594	0	0.00341297	0.00341413	0.00341472	0	0	0	0	0	0	0.00341355	0.00341425	0.0034167
OTU_852	Bacteria(100);Firmicutes(100);Thermoanaerobacteria(100);Thermoanaerobacterales(100);SRB2(100);SRB2_ge(100);	0	0	0	0	0	0	0	0	0	0	0	0	0	0	0	0	0	0	0	0	0	0	0	0	0.00682594	0	0.00341332	0.00341413	0.00341076	0	0	0	0	0	0	0	0.00341297	0.0136565	0.0136589	0.0068299	0.00681896	0	0	0	0	0	0	0.0034167
OTU_1218	Bacteria(100);Firmicutes(100);Clostridia(100);Lachnospirales(100);Lachnospiraceae(100);Lachnospiraceae_unclassified(100);	0	0	0	0	0	0	0	0	0	0	0	0	0	0	0	0	0	0	0	0	0	0	0	0	0	0	0	0	0	0	0	0	0	0	0	0	0.0307167	0.0136565	0.00682943	0.0068299	0.00340948	0.00341483	0	0	0	0	0	0
OTU_1941	Bacteria(100);Firmicutes(100);Firmicutes_unclassified(100);Firmicutes_unclassified(100);Firmicutes_unclassified(100);Firmicutes_unclassified(100);	0	0	0	0	0	0	0	0	0	0	0	0	0	0	0	0	0.00341413	0.0204736	0.00682687	0.00341834	0	0	0.0102386	0.0102337	0	0	0	0	0	0.00683107	0.00341309	0	0	0	0	0	0	0	0	0	0	0	0	0	0	0	0	0
OTU_383	Bacteria(100);Patescibacteria(100);Berkelbacteria(100);Berkelbacteria_or(100);Berkelbacteria_fa(100);Berkelbacteria_ge(100);	0	0	0	0	0	0	0	0	0	0.00340925	0.0170654	0.0443747	0	0	0	0	0	0	0	0	0	0	0	0	0	0	0	0	0	0	0	0	0	0	0	0	0	0	0	0	0	0	0	0	0	0	0	0
OTU_987	Bacteria(100);Firmicutes(100);Clostridia(100);Oscillospirales(100);Ruminococcaceae(88);Candidatus_Soleaferrea(82);	0	0	0	0	0	0	0	0	0	0	0	0	0	0	0	0	0	0	0	0	0	0.0102372	0.0136514	0.0102337	0	0	0	0	0	0	0	0	0.00341204	0.00341204	0.0136519	0.00682361	0	0	0	0	0	0	0	0	0	0	0	0.0034167
OTU_1101	Bacteria(100);Chloroflexi(99);Anaerolineae(96);Anaerolineae_unclassified(96);Anaerolineae_unclassified(96);Anaerolineae_unclassified(96);	0	0	0	0.00341332	0.00340843	0.0034031	0.00341425	0.00681315	0.00341495	0.00340925	0	0.00682687	0	0	0.00341495	0.00341623	0	0.00341227	0	0	0	0	0	0.00341122	0	0	0.00341332	0	0.00341076	0	0	0	0	0	0	0	0.00341297	0.00341413	0	0	0	0	0	0	0	0	0	0.0034167
OTU_927	Bacteria(100);Patescibacteria(100);Microgenomatia(100);Microgenomatia_or(91);Microgenomatia_fa(91);Microgenomatia_ge(91);	0	0.00340762	0.00341239	0.00341332	0.00340843	0.00680619	0.013657	0.00340657	0	0.00340925	0	0.00682687	0	0	0	0	0.00341413	0	0.00341344	0	0	0	0	0	0	0	0	0	0	0	0	0.00341297	0	0	0	0	0	0	0	0	0	0	0.00341483	0	0.00341052	0	0	0
OTU_557	Bacteria(100);Hydrothermae(100);Hydrothermae_cl(100);Hydrothermae_or(100);Hydrothermae_fa(100);Hydrothermae_ge(100);	0.00340971	0.0102229	0.00682477	0.00682664	0.00340843	0.0034031	0.00341425	0	0.00341495	0.00340925	0.00682617	0	0	0.00341052	0	0.00341623	0	0	0	0	0	0	0	0	0.00341297	0	0	0	0	0	0	0	0	0	0.00341297	0	0	0	0	0	0	0	0	0	0	0	0	0
OTU_844	Bacteria(100);Firmicutes(100);Clostridia(100);Christensenellales(98);Christensenellaceae(98);Christensenellaceae_unclassified(98);	0.00340971	0.00340762	0.00341239	0.00341332	0.00340843	0.00680619	0.0068285	0.00340657	0.00341495	0.00340925	0.00682617	0.00341344	0	0	0	0	0	0	0.00341344	0	0	0.00341239	0.00341285	0	0	0	0	0.00341413	0	0	0	0	0	0	0	0	0	0	0	0	0	0	0	0	0	0	0	0
OTU_500	Bacteria(100);Proteobacteria(98);Alphaproteobacteria(97);Alphaproteobacteria_unclassified(97);Alphaproteobacteria_unclassified(97);Alphaproteobacteria_unclassified(97);	0.00340971	0.00340762	0.00341239	0.00341332	0.00681686	0.0102093	0	0	0	0.0102277	0.0102393	0.00682687	0	0	0	0	0.00341413	0	0	0	0	0	0	0	0	0	0	0	0	0.00341553	0	0	0	0	0	0	0	0	0	0	0	0	0	0	0	0	0	0
OTU_649	Bacteria(100);Acidobacteriota(100);Acidobacteriae(100);Acidobacteriae_unclassified(100);Acidobacteriae_unclassified(100);Acidobacteriae_unclassified(100);	0.00681942	0.0136305	0.00682477	0.00682664	0.00681686	0.0102093	0	0.00340657	0.00341495	0.00340925	0.00341309	0	0	0	0	0	0	0	0	0	0	0	0	0	0	0	0	0	0	0	0	0	0	0	0	0	0	0	0	0	0	0	0	0	0	0	0	0
OTU_584	Bacteria(100);Firmicutes(100);Clostridia(100);Lachnospirales(100);Lachnospiraceae(99);Lachnospiraceae_unclassified(99);	0	0.0136305	0.00682477	0.00341332	0.00340843	0.0136124	0.00341425	0	0	0.0204555	0	0	0	0	0	0	0	0	0	0	0	0	0	0	0	0	0	0	0	0	0	0	0	0	0	0	0	0	0	0	0	0	0	0	0	0	0	0
OTU_715	Bacteria(100);Firmicutes(99);Clostridia(99);Clostridia_or(99);Hungateiclostridiaceae(99);Fastidiosipila(95);	0	0	0	0	0	0	0	0	0	0	0	0	0	0.00341052	0.0136598	0.0136649	0.0102424	0.00341227	0.00341344	0.00341834	0.00341588	0	0	0	0	0	0.00341332	0	0.00341076	0	0	0	0	0	0	0	0	0	0	0	0	0	0	0	0	0	0	0
OTU_1129	Bacteria(100);Firmicutes(100);Syntrophomonadia(100);Syntrophomonadales(100);Syntrophomonadaceae(100);Syntrophomonas(100);	0	0	0	0	0	0	0	0	0	0	0	0	0.0136673	0.00341052	0.0068299	0.00341623	0.00341413	0	0	0	0	0	0	0.00341122	0.00341297	0	0.00341332	0.00341413	0.00341076	0	0	0	0	0	0	0.0034118	0	0.00341413	0.00341472	0.00341495	0	0	0	0	0	0	0	0
OTU_869	Bacteria(100);Firmicutes(100);Syntrophomonadia(100);Syntrophomonadales(100);Syntrophomonadaceae(100);Syntrophomonas(100);	0	0	0	0	0	0	0	0	0	0	0	0	0.00341682	0.00682105	0.0102449	0.0102487	0.00341413	0.00341227	0	0	0	0	0	0	0	0.00341565	0	0	0	0	0	0	0	0	0	0	0.00682594	0.00341413	0.00341472	0.00341495	0.00340948	0	0	0	0	0	0	0
OTU_813	Bacteria(100);Desulfobacterota(100);Desulfobulbia(100);Desulfobulbales(100);Desulfobulbaceae(100);Desulfobulbus(100);	0	0	0	0	0	0	0	0	0	0	0	0	0.00683364	0.00682105	0.00341495	0	0	0.00341227	0	0	0	0	0	0	0.00682594	0.010247	0.00341332	0.00341413	0.00341076	0	0	0	0	0	0	0	0.00341297	0	0.00682943	0.00341495	0	0	0	0	0	0	0	0
OTU_668	Bacteria(100);Firmicutes(100);Clostridia(100);Clostridia_or(100);Hungateiclostridiaceae(100);HN-HF0106(95);	0	0	0	0	0	0	0	0	0	0	0	0	0	0.00682105	0.00341495	0	0.00341413	0	0	0	0	0	0	0	0.0102389	0.0068313	0.00682664	0.00682827	0.00682152	0.00341553	0	0	0	0	0	0	0.00341297	0.00341413	0	0	0	0	0	0	0	0	0	0
OTU_978	Bacteria(100);Firmicutes(100);Clostridia(100);Caldicoprobacterales(89);Caldicoprobacteraceae(89);Caldicoprobacter(89);	0	0	0	0	0	0	0	0	0	0	0	0	0	0	0	0	0	0	0	0	0.00683177	0.00341239	0.0102386	0.0102337	0.00341297	0	0.00341332	0	0	0	0	0	0.00341204	0.00341204	0.0102389	0.0034118	0.00341297	0	0	0	0	0	0	0	0	0	0	0
OTU_815	Bacteria(100);Chloroflexi(100);Anaerolineae(100);Anaerolineales(100);Anaerolineaceae(100);uncultured(94);	0.00681942	0.00340762	0.00341239	0.00341332	0.00340843	0.0034031	0	0	0	0	0	0	0	0.00341052	0.00341495	0.00341623	0.00341413	0.00341227	0.00341344	0	0	0	0.00341285	0	0	0.00341565	0	0.00341413	0.00341076	0	0	0	0	0	0	0	0	0	0	0	0	0	0	0	0	0	0.00341425	0
OTU_711	Bacteria(100);Chloroflexi(100);Anaerolineae(100);uncultured(96);uncultured_fa(96);uncultured_ge(96);	0.00340971	0	0.00682477	0.00341332	0.00340843	0.0034031	0	0	0	0.00340925	0.00341309	0.00341344	0	0.00341052	0	0.00341623	0	0	0	0	0	0.00341239	0	0	0.00341297	0	0	0	0.00341076	0	0	0.00341297	0	0	0	0.0034118	0	0.00341413	0.00341472	0	0	0	0	0	0	0	0	0
OTU_1080	Bacteria(100);Nitrospirota(100);Thermodesulfovibrionia(100);uncultured(100);uncultured_fa(100);uncultured_ge(100);	0.00340971	0.00340762	0	0.00341332	0.00340843	0.0034031	0.0068285	0.0102197	0.0068299	0.00681849	0.00341309	0.00682687	0	0	0	0	0	0	0	0	0	0.00341239	0	0	0	0	0	0	0	0	0	0	0	0	0	0	0	0	0	0	0	0	0	0	0	0	0	0
OTU_738	Bacteria(100);Bacteria_unclassified(100);Bacteria_unclassified(100);Bacteria_unclassified(100);Bacteria_unclassified(100);Bacteria_unclassified(100);	0.00340971	0.00681524	0.00341239	0.00341332	0.00340843	0.0034031	0.00341425	0.00681315	0.0068299	0.00681849	0.00682617	0.00682687	0	0	0	0	0	0	0	0	0	0	0	0	0	0	0	0	0	0	0	0	0	0	0	0	0	0	0	0	0	0	0	0	0	0	0	0
OTU_777	Bacteria(100);Desulfobacterota(100);Syntrophorhabdia(100);Syntrophorhabdales(100);Syntrophorhabdaceae(100);Syntrophorhabdus(100);	0.00340971	0.00340762	0.00341239	0.00341332	0.00340843	0.0034031	0.0068285	0.0102197	0.0068299	0.00681849	0.00682617	0.00341344	0	0	0	0	0	0	0	0	0	0	0	0	0	0	0	0	0	0	0	0	0	0	0	0	0	0	0	0	0	0	0	0	0	0	0	0
OTU_736	Bacteria(100);Desulfobacterota(100);Syntrophia(100);Syntrophales(100);uncultured(82);uncultured_ge(82);	0.00681942	0.0102229	0.00341239	0.00682664	0.00681686	0.0034031	0.00341425	0.00340657	0.0068299	0.00340925	0.00341309	0.00341344	0	0	0	0	0	0	0	0	0	0	0	0	0	0	0	0	0	0	0	0	0	0	0	0	0	0	0	0	0	0	0	0	0	0	0	0
OTU_781	Bacteria(100);Planctomycetota(100);Phycisphaerae(99);MSBL9(97);MSBL9_unclassified(97);MSBL9_unclassified(97);	0.00681942	0.00681524	0.00341239	0.00682664	0.00340843	0.00680619	0.0068285	0.00340657	0.00341495	0.00340925	0.00682617	0.00341344	0	0	0	0	0	0	0	0	0	0	0	0	0	0	0	0	0	0	0	0	0	0	0	0	0	0	0	0	0	0	0	0	0	0	0	0
OTU_764	Bacteria(100);Firmicutes(100);Clostridia(100);Peptostreptococcales-Tissierellales(100);Peptostreptococcales-Tissierellales_fa(100);Tissierella(87);	0	0	0	0	0	0	0	0	0	0	0	0	0.00341682	0.00341052	0	0.00341623	0.00341413	0	0	0	0	0	0	0.00341122	0.0136519	0.0136626	0.00341332	0.00341413	0	0	0	0	0	0	0	0	0.00341297	0.00341413	0	0	0	0	0	0	0	0	0	0
OTU_1105	Bacteria(100);Firmicutes(100);Clostridia(98);Peptostreptococcales-Tissierellales(98);Peptostreptococcales-Tissierellales_fa(98);Peptostreptococcales-Tissierellales_fa_unclassified(98);	0	0	0	0	0	0	0	0	0	0	0	0	0	0	0	0	0	0.00341227	0.00341344	0.00341834	0.00341588	0	0	0	0	0	0	0	0	0	0	0	0	0	0	0	0.00341297	0.0136565	0.0102442	0.0102449	0.00681896	0	0	0	0	0	0	0
OTU_588	Bacteria(100);Firmicutes(100);Syntrophomonadia(100);Syntrophomonadales(100);Syntrophomonadaceae(100);Syntrophomonas(98);	0	0	0	0	0	0	0	0	0	0	0	0	0.00341682	0.00341052	0.0068299	0.00683247	0.00341413	0.00341227	0	0	0	0	0	0	0.00682594	0.00341565	0	0	0	0	0	0	0	0	0	0	0.0102389	0.00341413	0.00341472	0	0.00340948	0	0	0	0	0	0	0
OTU_906	Bacteria(100);Firmicutes(100);Negativicutes(100);Veillonellales-Selenomonadales(100);uncultured(81);uncultured_ge(81);	0	0	0	0	0	0	0	0	0	0	0	0	0.00683364	0.00682105	0.00341495	0.00683247	0.00341413	0.00341227	0	0	0	0.00682477	0.0102386	0.00682245	0.00341297	0	0	0	0	0	0	0	0	0	0	0	0	0	0	0	0	0	0	0	0	0	0	0
OTU_1103	Bacteria(100);Firmicutes(100);Clostridia(100);Caldicoprobacterales(100);Caldicoprobacteraceae(100);Caldicoprobacter(100);	0	0	0	0	0	0	0	0	0	0	0	0	0	0.00682105	0.00341495	0.00341623	0.00682827	0	0	0	0	0	0	0	0.00341297	0.0068313	0.01024	0.00682827	0.0102323	0	0	0	0	0	0	0	0	0	0	0	0	0	0	0	0	0	0	0
OTU_1285	Bacteria(100);Firmicutes(93);Firmicutes_unclassified(93);Firmicutes_unclassified(93);Firmicutes_unclassified(93);Firmicutes_unclassified(93);	0	0	0	0	0	0	0	0	0	0	0	0	0	0	0	0	0	0	0	0	0	0	0	0	0	0	0	0	0	0.00341553	0.00682617	0.0170648	0.00341204	0.00341204	0.0204778	0.0034118	0	0	0	0	0	0	0	0	0	0	0	0
OTU_794	Bacteria(100);Chloroflexi(100);SHA-26(100);SHA-26_or(100);SHA-26_fa(100);SHA-26_ge(100);	0.00340971	0.00681524	0.00341239	0.00341332	0.00340843	0.0034031	0	0	0	0	0	0	0	0.00341052	0	0.00341623	0.00341413	0.00341227	0	0	0	0	0	0	0	0.00341565	0.00341332	0.00341413	0.00341076	0	0	0.00341297	0	0	0	0	0.00341297	0	0	0	0	0	0	0	0	0	0	0
OTU_703	Bacteria(100);Planctomycetota(100);Planctomycetes(100);Pirellulales(100);Pirellulaceae(100);uncultured(96);	0.00681942	0.00340762	0.00341239	0.00341332	0.00340843	0.0034031	0.00341425	0.00340657	0.00341495	0.00340925	0.00341309	0.00341344	0	0	0	0.00341623	0	0	0	0	0	0.00341239	0	0	0	0	0	0	0	0	0	0.00341297	0	0	0.00341297	0	0	0	0	0	0	0	0	0	0	0	0	0
OTU_951	Bacteria(100);Elusimicrobiota(100);Endomicrobia(100);Endomicrobiales(100);Endomicrobiaceae(100);Endomicrobium(100);	0.00340971	0.00340762	0.00682477	0.0204799	0.0102253	0.0102093	0.00341425	0	0	0	0	0	0	0	0	0	0	0	0	0	0	0	0	0	0	0	0	0	0	0	0	0	0	0	0	0	0	0	0	0	0	0	0	0	0	0	0	0
OTU_952	Bacteria(100);Firmicutes(99);Clostridia(99);Clostridia_or(97);Hungateiclostridiaceae(97);Hungateiclostridiaceae_unclassified(97);	0.00681942	0.00681524	0.00682477	0.00341332	0.00681686	0.00680619	0.00341425	0	0.00341495	0.00340925	0.00341309	0.00341344	0	0	0	0	0	0	0	0	0	0	0	0	0	0	0	0	0	0	0	0	0	0	0	0	0	0	0	0	0.00340948	0	0	0	0	0	0	0
OTU_507	Bacteria(100);Elusimicrobiota(100);Rs-M47(100);Rs-M47_or(100);Rs-M47_fa(100);Rs-M47_ge(100);	0.0204583	0.0102229	0	0.00341332	0.0102253	0.0034031	0	0	0	0	0.00341309	0.00341344	0	0	0	0	0	0	0	0	0	0	0	0	0	0	0	0	0	0.00341553	0	0	0	0	0	0	0	0	0	0	0	0	0	0	0	0	0	0
OTU_919	Bacteria(100);Acidobacteriota(97);Acidobacteriae(93);Acidobacteriae_unclassified(93);Acidobacteriae_unclassified(93);Acidobacteriae_unclassified(93);	0.00340971	0.0102229	0.00341239	0.00682664	0.0102253	0.00680619	0.00341425	0.00681315	0	0	0.00341309	0.00341344	0	0	0	0	0	0	0	0	0	0	0	0	0	0	0	0	0	0	0	0	0	0	0	0	0	0	0	0	0	0	0	0	0	0	0	0
OTU_1187	Bacteria(100);Firmicutes(100);Syntrophomonadia(100);Syntrophomonadales(100);Syntrophomonadaceae(100);uncultured(100);	0	0	0	0	0	0	0	0	0	0	0	0	0	0	0	0	0	0	0	0	0	0	0	0	0	0	0	0	0	0	0	0	0	0	0	0.0034118	0	0	0	0	0	0	0	0	0.00341052	0.00341355	0.0204855	0.0239169
OTU_1216	Bacteria(100);Firmicutes(100);Clostridia(100);Peptostreptococcales-Tissierellales(100);Peptostreptococcales-Tissierellales_fa(97);Peptostreptococcales-Tissierellales_fa_unclassified(97);	0	0	0	0	0	0	0	0	0	0	0	0	0	0.00341052	0	0	0	0	0	0	0	0	0	0	0.0204778	0	0	0	0	0.00341553	0.0102393	0	0	0	0	0	0.00341297	0.00682827	0	0	0	0	0.00682967	0	0	0	0	0
OTU_939	Bacteria(100);Firmicutes(100);Limnochordia(99);B55-F-B-G02(99);B55-F-B-G02_fa(99);B55-F-B-G02_ge(99);	0	0	0	0	0	0	0	0	0	0	0	0	0	0.00341052	0	0	0.00341413	0	0	0	0	0.00341239	0.00682571	0.00682245	0	0	0	0.00341413	0	0	0	0	0	0.00341204	0	0.0034118	0.00341297	0	0	0	0.00340948	0	0	0	0	0	0.00341425	0.0102501
OTU_1875	Bacteria(100);Firmicutes(100);Limnochordia(100);Limnochordales(100);uncultured(100);uncultured_ge(100);	0	0	0	0	0	0	0	0	0	0	0	0	0	0	0	0	0.00341413	0	0	0	0.00341588	0.00341239	0.00341285	0.00341122	0	0	0.00341332	0.00341413	0.00341076	0	0	0	0.00341204	0.00682408	0.00341297	0.0034118	0	0	0.00341472	0	0.00340948	0	0	0	0	0	0	0.0034167
OTU_575	Bacteria(100);Latescibacterota(100);Latescibacteria(100);Latescibacterales(100);Latescibacteraceae(100);Latescibacteraceae_unclassified(100);	0.00340971	0.00340762	0.00341239	0.00682664	0.00340843	0.0034031	0.00341425	0.00340657	0.00341495	0.00681849	0.00682617	0.00682687	0	0	0	0	0	0	0	0	0	0	0	0	0	0	0	0	0	0	0	0	0	0	0	0	0	0	0	0	0	0	0	0	0	0	0	0
OTU_1445	Bacteria(100);Spirochaetota(100);Spirochaetia(100);Spirochaetales(100);Spirochaetaceae(100);Treponema(100);	0	0	0.00341239	0	0.00340843	0.0034031	0.00341425	0.00340657	0.0068299	0.0170462	0.00341309	0	0	0	0	0	0.00341413	0.00341227	0.00341344	0	0	0	0	0	0	0	0	0	0	0	0	0	0	0	0	0	0	0	0	0	0	0	0	0	0	0	0	0
OTU_907	Bacteria(100);Bacteroidota(100);Bacteroidia(100);Bacteroidales(100);Rikenellaceae(100);S50_wastewater-sludge_group(100);	0	0	0	0.00341332	0	0.0034031	0	0.00681315	0.00341495	0.00340925	0.0102393	0.0102403	0	0	0	0	0	0	0	0	0	0	0	0	0	0	0	0	0	0	0	0	0	0	0	0	0	0	0	0	0.0136379	0	0	0	0	0	0	0
OTU_691	Bacteria(100);Planctomycetota(100);Planctomycetes(100);Pirellulales(100);Pirellulaceae(100);Pir4_lineage(100);	0.00340971	0.00340762	0.00682477	0.00341332	0.00340843	0.0034031	0	0.00681315	0	0.00340925	0.00341309	0	0	0.00341052	0	0.00341623	0	0	0	0	0	0	0	0	0.00341297	0	0	0	0.00341076	0	0	0	0	0	0	0	0	0	0	0.00341495	0	0	0	0	0	0	0	0
OTU_1031	Bacteria(100);Bacteria_unclassified(100);Bacteria_unclassified(100);Bacteria_unclassified(100);Bacteria_unclassified(100);Bacteria_unclassified(100);	0.0272777	0.0136305	0.00682477	0.00341332	0.00340843	0	0	0	0	0	0	0	0	0	0	0	0	0	0	0	0	0	0	0	0	0	0	0	0	0	0	0	0	0	0	0	0	0	0	0	0	0	0	0	0	0	0	0
OTU_1111	Bacteria(100);Firmicutes(97);Firmicutes_unclassified(97);Firmicutes_unclassified(97);Firmicutes_unclassified(97);Firmicutes_unclassified(97);	0	0	0	0	0	0	0	0	0	0	0	0	0.00341682	0	0	0	0	0	0	0	0	0	0	0	0	0	0	0	0	0	0	0	0	0	0	0	0	0	0	0	0	0	0	0	0	0	0.0170713	0.0307503
OTU_1336	Bacteria(100);Firmicutes(100);Clostridia(99);Lachnospirales(99);Lachnospiraceae(99);Lachnospiraceae_unclassified(99);	0	0	0	0	0	0	0	0	0	0	0	0	0.00341682	0.00341052	0.00341495	0.00341623	0.00341413	0.00341227	0	0	0	0	0	0	0	0.00341565	0	0	0	0	0	0	0	0	0	0	0.00341297	0.00341413	0.00341472	0.00341495	0.00340948	0	0.00341483	0	0	0.00341355	0.00341425	0
OTU_719	Bacteria(100);Firmicutes(100);Incertae_Sedis(99);Incertae_Sedis_or(99);Incertae_Sedis_fa(99);Gelria(99);	0	0	0	0	0	0	0	0	0	0	0	0	0.00683364	0	0	0	0	0	0	0	0	0	0	0	0.0136519	0.00341565	0	0	0	0	0	0	0	0	0	0	0.0102389	0.0136565	0	0	0	0	0	0	0.00341052	0	0	0
OTU_963	Bacteria(100);Firmicutes(100);Desulfitobacteriia(100);Desulfitobacteriales(100);uncultured(92);uncultured_ge(92);	0	0	0	0	0	0	0	0	0	0	0	0	0.00341682	0	0	0.00341623	0.00682827	0	0	0	0	0	0	0	0.00682594	0.00341565	0.00341332	0.00341413	0.00341076	0	0	0	0	0	0	0.0034118	0.00341297	0.00341413	0.00341472	0	0.00340948	0	0	0	0	0	0	0
OTU_947	Bacteria(100);Firmicutes(100);Clostridia(100);Eubacteriales(100);Eubacteriales_fa(92);Alkalibaculum(92);	0	0	0	0	0	0	0	0	0	0	0	0	0.00341682	0	0.00341495	0.00341623	0	0	0	0	0	0.00341239	0.00341285	0.0136449	0.00682594	0.00341565	0.00341332	0.00341413	0	0	0	0	0	0	0	0	0	0.00341413	0	0	0	0	0	0	0	0	0	0
OTU_1091	Bacteria(100);Firmicutes(97);Clostridia(95);Clostridia_unclassified(95);Clostridia_unclassified(95);Clostridia_unclassified(95);	0	0	0	0	0	0	0	0	0.0102449	0.0204555	0.0136523	0.00682687	0	0	0	0	0	0	0	0	0	0	0	0	0	0	0	0	0	0	0	0	0	0	0	0	0	0	0	0	0	0	0	0	0	0	0	0
OTU_259	Bacteria(100);Firmicutes(100);Incertae_Sedis(100);DTU014(100);DTU014_fa(100);DTU014_ge(100);	0.00681942	0.00681524	0.00682477	0	0.00340843	0.0034031	0.00341425	0	0	0	0	0.00341344	0	0	0	0.00683247	0	0	0	0.00341834	0	0	0	0	0.00341297	0.00341565	0	0	0	0	0	0	0	0	0	0	0	0	0	0	0	0	0	0	0	0	0	0
OTU_1004	Bacteria(100);Hydrogenedentes(97);Hydrogenedentia(97);Hydrogenedentiales(97);Hydrogenedensaceae(97);Hydrogenedensaceae_ge(92);	0.00340971	0.00340762	0.00341239	0.00341332	0	0.0034031	0.00341425	0	0.00341495	0.00340925	0.0136523	0.0102403	0	0	0	0	0	0	0	0	0	0	0	0	0	0	0	0	0	0	0	0	0	0	0	0	0	0	0	0	0	0	0	0	0	0	0	0
OTU_594	Bacteria(100);Firmicutes(100);Clostridia(98);Christensenellales(93);Christensenellaceae(93);Christensenellaceae_R-7_group(92);	0.00340971	0	0.00341239	0.00341332	0.00681686	0.0034031	0.0068285	0	0.00341495	0.00340925	0.00341309	0	0	0	0	0	0.00341413	0.00341227	0	0.00341834	0	0	0	0	0	0	0	0	0	0	0	0	0	0	0	0	0	0	0	0	0.00340948	0	0	0	0	0	0	0
OTU_998	Bacteria(100);Patescibacteria(100);Parcubacteria(100);Candidatus_Staskawiczbacteria(100);Candidatus_Staskawiczbacteria_fa(100);Candidatus_Staskawiczbacteria_ge(100);	0	0	0	0	0	0	0	0.00340657	0.00341495	0.0170462	0.0102393	0.0170672	0	0	0	0	0	0	0	0	0	0	0	0	0	0	0	0	0	0	0	0	0	0	0	0	0	0	0	0	0	0	0	0	0	0	0	0
OTU_1019	Bacteria(100);Cloacimonadota(82);Cloacimonadia(82);Cloacimonadales(82);Cloacimonadales_unclassified(82);Cloacimonadales_unclassified(82);	0	0	0	0	0.00340843	0.0034031	0.00341425	0.00340657	0.0068299	0.00681849	0.00682617	0.0170672	0	0	0	0	0	0	0	0	0	0	0	0	0	0	0	0	0	0	0	0	0	0	0	0	0	0	0	0	0	0	0	0	0	0	0	0
OTU_767	Bacteria(100);Patescibacteria(100);ABY1(100);Candidatus_Falkowbacteria(100);Candidatus_Falkowbacteria_fa(100);Candidatus_Falkowbacteria_ge(100);	0	0	0	0	0	0.0034031	0	0.00340657	0.0068299	0.013637	0.0136523	0.0102403	0	0	0	0	0	0	0	0	0	0	0	0	0	0	0	0	0	0	0	0	0	0	0	0	0	0	0	0	0	0	0	0	0	0	0	0
OTU_651	Bacteria(100);Firmicutes(100);Clostridia(100);Christensenellales(99);Christensenellaceae(99);Christensenellaceae_R-7_group(99);	0.00340971	0.00340762	0.00341239	0.00341332	0.00340843	0.0034031	0.00341425	0.00340657	0.00341495	0	0.00341309	0.00341344	0	0	0	0	0	0.00341227	0	0	0	0	0	0	0	0	0	0.00341413	0.00341076	0	0	0	0	0	0	0	0	0.00341413	0	0	0	0	0	0	0	0	0	0
OTU_605	Bacteria(100);Chloroflexi(100);Anaerolineae(100);Anaerolineae_unclassified(100);Anaerolineae_unclassified(100);Anaerolineae_unclassified(100);	0.00340971	0.00681524	0	0.00341332	0	0.0034031	0.00341425	0.00340657	0	0	0	0	0	0.00341052	0	0	0.00341413	0.00341227	0	0	0	0	0	0	0.00341297	0.00341565	0.00341332	0	0.00341076	0	0	0	0	0	0	0	0	0.00341413	0	0	0	0	0	0	0	0	0	0
OTU_924	Bacteria(100);Verrucomicrobiota(100);Lentisphaeria(100);Oligosphaerales(100);Oligosphaeraceae(100);Z20(100);	0	0	0	0	0	0.0034031	0.0068285	0.0102197	0.0068299	0.00681849	0.0102393	0.00682687	0	0	0	0	0	0	0	0	0	0	0	0	0	0	0	0	0	0	0	0	0	0	0	0	0	0	0	0	0	0	0	0	0	0	0	0
OTU_678	Bacteria(100);Fibrobacterota(100);Fibrobacteria(100);Fibrobacterales(100);Fibrobacterales_fa(100);BBMC-4(100);	0	0	0	0	0	0.00680619	0.027314	0.0102197	0.00341495	0.00340925	0	0	0	0	0	0	0	0	0	0	0	0	0	0	0	0	0	0	0	0	0	0	0	0	0	0	0	0	0	0	0	0	0	0	0	0	0	0
OTU_984	Bacteria(100);Spirochaetota(98);Spirochaetia(96);Spirochaetales(96);Spirochaetaceae(96);Spirochaetaceae_unclassified(96);	0	0	0	0.00341332	0	0.0034031	0.00341425	0.00340657	0.00341495	0.0204555	0.00682617	0.00682687	0	0	0	0	0	0	0	0	0	0	0	0	0	0	0	0	0	0	0	0	0	0	0	0	0	0	0	0	0	0	0	0	0	0	0	0
OTU_1121	Bacteria(100);Fusobacteriota(100);Fusobacteriia(100);Fusobacteriales(100);Leptotrichiaceae(100);uncultured(100);	0	0	0.00341239	0	0	0	0.00341425	0.00340657	0.00341495	0.027274	0.00682617	0	0	0	0	0	0	0	0	0	0	0	0	0	0	0	0	0	0.00341076	0	0	0	0	0	0	0	0	0	0	0	0	0	0	0	0	0	0	0
OTU_1001	Bacteria(100);Spirochaetota(100);Spirochaetia(100);Spirochaetales(100);Spirochaetaceae(100);Treponema(100);	0.0136388	0	0	0.00682664	0	0.0034031	0	0	0	0.0204555	0.00341309	0.00341344	0	0	0	0	0	0	0	0	0	0	0	0	0	0	0	0	0	0	0	0	0	0	0	0	0	0	0	0	0	0	0	0	0	0	0	0
OTU_1178	Bacteria(100);Firmicutes(100);uncultured(98);uncultured_or(98);uncultured_fa(98);uncultured_ge(98);	0.00340971	0.00681524	0	0	0.00340843	0.0034031	0.0068285	0.0136263	0.0102449	0.00340925	0	0	0	0	0	0	0	0	0	0	0	0	0	0	0	0	0	0	0	0	0	0	0	0	0	0	0	0	0	0	0	0	0	0	0	0	0	0
OTU_994	Bacteria(100);Firmicutes(100);Bacilli(100);Bacillales(100);Planococcaceae(100);Sporosarcina(93);	0	0	0	0	0	0	0	0	0	0	0	0	0.00683364	0.00341052	0.00341495	0.00341623	0.00341413	0	0	0.00341834	0	0.00341239	0.00341285	0	0.00341297	0.00341565	0.00341332	0.00341413	0	0	0	0	0	0	0	0	0.00341297	0	0	0	0	0	0	0	0	0	0	0
OTU_721	Bacteria(100);Firmicutes(100);uncultured(100);uncultured_or(100);uncultured_fa(100);uncultured_ge(100);	0	0	0	0	0	0	0	0	0	0.00340925	0	0	0.00341682	0	0	0.00341623	0	0	0	0	0	0	0.00341285	0.00341122	0.00341297	0.0068313	0.00341332	0	0	0	0	0	0	0	0	0	0	0.00341413	0.00341472	0	0	0	0	0	0	0	0.00341425	0.0068334
OTU_1327	Bacteria(100);Firmicutes(100);Syntrophomonadia(100);Syntrophomonadales(100);Syntrophomonadaceae(100);uncultured(92);	0	0	0	0	0	0	0	0	0	0	0	0	0	0	0	0.00341623	0	0	0	0	0	0	0	0.00682245	0	0	0	0	0.00341076	0	0	0	0	0	0	0	0	0	0	0	0	0	0	0	0.00341052	0.0068271	0.013657	0.0102501
OTU_1165	Bacteria(100);Firmicutes(100);Bacilli(100);Bacillales(100);Bacillaceae(99);Bacillaceae_unclassified(99);	0	0	0	0	0	0	0	0	0	0	0	0	0	0	0	0	0	0	0	0	0	0	0	0	0	0	0	0	0.00341076	0.00683107	0.00682617	0.00341297	0	0	0	0	0	0	0.00341472	0.00341495	0.00340948	0.00341483	0.0102445	0.00341448	0	0	0	0
OTU_1108	Bacteria(100);Actinobacteriota(100);Coriobacteriia(100);Coriobacteriales(100);Coriobacteriales_unclassified(100);Coriobacteriales_unclassified(100);	0	0	0	0	0	0	0	0	0	0	0	0	0	0	0	0.00341623	0.00341413	0	0	0	0	0	0	0	0.00682594	0.00341565	0.00341332	0.00682827	0.0102323	0.00683107	0.00341309	0	0	0	0	0	0	0	0	0	0	0	0	0	0	0	0	0
OTU_607	Bacteria(100);Firmicutes(100);Clostridia(100);Christensenellales(100);Christensenellaceae(100);Christensenellaceae_R-7_group(100);	0	0	0	0	0	0	0	0	0	0	0	0	0	0.00682105	0.00341495	0.00341623	0.0102424	0.00341227	0	0	0	0	0	0	0.00341297	0	0.00341332	0.00341413	0.00341076	0	0	0	0	0	0	0	0	0.00341413	0.00341472	0	0	0	0	0	0	0	0	0
OTU_905	Bacteria(100);Firmicutes(97);Firmicutes_unclassified(97);Firmicutes_unclassified(97);Firmicutes_unclassified(97);Firmicutes_unclassified(97);	0	0	0	0	0	0	0	0	0	0	0	0	0	0.00341052	0.00341495	0	0	0	0	0	0	0	0	0	0.00682594	0.0068313	0.00341332	0.00341413	0.00682152	0	0	0	0	0	0	0	0.00682594	0.00341413	0.00341472	0	0	0	0	0	0	0	0	0
OTU_445	Bacteria(100);Actinobacteriota(100);Actinobacteria(100);Propionibacteriales(100);Propionibacteriaceae(100);Propionibacteriaceae_unclassified(100);	0.00340971	0	0	0.00341332	0.00340843	0.0034031	0	0.00340657	0.00341495	0	0	0	0	0	0.00341495	0	0	0	0	0	0	0	0	0	0.00341297	0.00341565	0	0.00341413	0	0.00341553	0	0	0	0	0	0	0.00341297	0.00341413	0.00341472	0	0	0	0	0	0	0	0	0
OTU_1396	Bacteria(100);Firmicutes(100);Clostridia(100);Clostridia_or(100);Hungateiclostridiaceae(100);Ercella(100);	0.00681942	0	0.00341239	0.00341332	0.00340843	0.0034031	0.00341425	0	0	0	0	0	0.00341682	0	0.00341495	0.00341623	0	0.00341227	0	0	0	0	0	0	0.00341297	0	0	0	0.00341076	0.00341553	0	0	0	0	0	0	0	0	0	0	0	0	0	0	0	0	0	0
OTU_889	Bacteria(100);Firmicutes(100);Clostridia(100);Clostridiales(100);Clostridiaceae(100);Clostridiaceae_unclassified(100);	0	0	0.00341239	0.00341332	0	0.0034031	0	0.00340657	0.00341495	0	0	0	0	0.00341052	0	0.00341623	0	0.00341227	0	0	0	0	0	0	0	0	0.00341332	0.00341413	0.00341076	0	0	0.00682594	0	0	0	0	0	0.00341413	0	0	0	0	0	0	0	0	0	0
OTU_2007	Bacteria(100);Bacteroidota(100);Bacteroidia(100);Bacteroidales(100);Rikenellaceae(100);DMER64(100);	0	0	0.00341239	0.00341332	0	0.0034031	0.00341425	0.00340657	0.0102449	0.00340925	0.00341309	0.00682687	0	0.00341052	0	0	0	0	0	0	0	0	0	0	0.00341297	0	0	0	0	0	0	0	0	0	0	0	0	0	0	0	0	0	0	0	0	0	0	0
OTU_615	Bacteria(100);Chloroflexi(100);Anaerolineae(100);RBG-13-54-9(100);RBG-13-54-9_fa(100);RBG-13-54-9_ge(100);	0.00340971	0.00340762	0.00341239	0	0	0.0034031	0	0	0	0.00340925	0	0	0	0.00341052	0.0068299	0.00341623	0	0	0	0	0	0	0	0	0.00341297	0	0.00341332	0	0.00341076	0	0	0	0	0	0	0	0.00341297	0	0	0.00341495	0	0	0	0	0	0	0	0
OTU_753	Bacteria(100);Firmicutes(100);Negativicutes(100);Veillonellales-Selenomonadales(100);Sporomusaceae(100);Sporomusa(100);	0	0.00340762	0.00341239	0.00341332	0	0	0	0.00681315	0.0102449	0.0102277	0.00341309	0	0	0	0	0	0	0	0	0	0	0	0	0	0	0	0	0.00341413	0	0	0	0	0	0	0	0	0	0	0	0	0	0.00341483	0	0	0	0	0	0
OTU_893	Bacteria(100);Patescibacteria(100);Parcubacteria(100);32-520(100);32-520_fa(100);32-520_ge(100);	0.00340971	0.00340762	0.00341239	0.00341332	0.00681686	0	0.00341425	0.00340657	0.00341495	0.00681849	0.00341309	0.00682687	0	0	0	0	0	0	0	0	0	0	0	0	0	0	0	0	0	0	0	0	0	0	0	0	0	0	0	0	0	0	0	0	0	0	0	0
OTU_1235	Bacteria(100);Firmicutes(95);Clostridia(92);Christensenellales(89);Christensenellaceae(89);Christensenellaceae_R-7_group(88);	0	0	0.00341239	0.00341332	0.00340843	0.0034031	0.0068285	0.00681315	0.00341495	0.0102277	0.00341309	0.00341344	0	0	0	0	0	0	0	0	0	0	0	0	0	0	0	0	0	0	0	0	0	0	0	0	0	0	0	0	0	0	0	0	0	0	0	0
OTU_371	Bacteria(100);Firmicutes(100);Clostridia(100);Oscillospirales(100);Ruminococcaceae(99);Ruminococcaceae_unclassified(99);	0.0136388	0.00340762	0	0	0	0.00680619	0.0068285	0.00340657	0	0.00340925	0	0	0	0	0	0.00683247	0	0	0	0.00341834	0	0	0	0	0	0	0	0	0	0	0	0	0	0	0	0	0	0	0	0	0	0	0	0	0	0	0	0
OTU_1033	Bacteria(100);Bacteria_unclassified(100);Bacteria_unclassified(100);Bacteria_unclassified(100);Bacteria_unclassified(100);Bacteria_unclassified(100);	0.00340971	0	0	0.00682664	0.00340843	0.0034031	0.00341425	0.00340657	0.00341495	0.0170462	0.00341309	0	0	0	0	0	0	0	0	0	0	0	0	0	0	0	0	0	0	0	0	0	0	0	0	0	0	0	0	0	0	0	0	0	0	0	0	0
OTU_541	Bacteria(100);Patescibacteria(100);Dojkabacteria(100);Dojkabacteria_or(100);Dojkabacteria_fa(100);Dojkabacteria_ge(100);	0.00340971	0.00681524	0.00682477	0.00341332	0.00681686	0.0034031	0.00341425	0.00340657	0.00341495	0	0	0	0	0	0	0	0	0	0	0	0	0	0	0	0.00341297	0	0	0	0.00341076	0	0	0	0	0	0	0	0	0	0	0	0	0	0	0	0	0	0	0
OTU_1120	Bacteria(100);Bacteroidota(100);Bacteroidia(100);Bacteroidia_unclassified(100);Bacteroidia_unclassified(100);Bacteroidia_unclassified(100);	0	0	0	0.00341332	0	0	0	0	0	0.0375017	0.00341309	0.00341344	0	0	0	0	0	0	0	0	0	0	0	0	0	0	0	0	0	0	0	0	0	0	0	0	0	0	0	0	0	0	0	0	0	0	0	0
OTU_1074	Bacteria(100);Firmicutes(100);Clostridia(100);Clostridia_or(100);Hungateiclostridiaceae(100);HN-HF0106(82);	0.023868	0.00681524	0	0	0	0.0034031	0	0.00340657	0.00341495	0	0	0	0	0	0	0.00341623	0	0	0	0	0	0	0	0	0	0	0	0	0	0.00341553	0	0	0	0	0	0	0	0	0	0	0	0	0	0	0	0	0	0
OTU_860	Bacteria(100);Firmicutes(100);Incertae_Sedis(91);DTU014(91);DTU014_fa(91);DTU014_ge(91);	0.00681942	0.00340762	0.00341239	0.00341332	0.00340843	0.0034031	0.00341425	0.00681315	0.00341495	0.00340925	0.00341309	0	0	0.00341052	0	0	0	0	0	0	0	0	0	0	0	0	0	0	0	0	0	0	0	0	0	0	0	0	0	0	0	0	0	0	0	0	0	0
OTU_751	Bacteria(100);Myxococcota(100);Polyangia(100);Polyangiales(100);BIrii41(100);BIrii41_ge(100);	0.00340971	0.00340762	0	0	0	0.0034031	0.00341425	0.0102197	0.00341495	0.0102277	0.00341309	0.00682687	0	0	0	0	0	0	0	0	0	0	0	0	0	0	0	0	0	0	0	0	0	0	0	0	0	0	0	0	0	0	0	0	0	0	0	0
OTU_1310	Bacteria(100);Margulisbacteria(98);Margulisbacteria_cl(98);Margulisbacteria_or(98);Margulisbacteria_fa(98);Margulisbacteria_ge(98);	0.0170486	0	0.00341239	0.00341332	0	0.0034031	0	0	0	0.0170462	0.00341309	0	0	0	0	0	0	0	0	0	0	0	0	0	0	0	0	0	0	0	0	0	0	0	0	0	0	0	0	0	0	0	0	0	0	0	0	0
OTU_1051	Bacteria(100);Bacteria_unclassified(100);Bacteria_unclassified(100);Bacteria_unclassified(100);Bacteria_unclassified(100);Bacteria_unclassified(100);	0.023868	0.00681524	0.00341239	0.00341332	0.00340843	0.00680619	0	0	0	0	0	0	0	0	0	0	0	0	0	0	0	0	0	0	0	0	0	0	0	0	0	0	0	0	0	0	0	0	0	0	0	0	0	0	0	0	0	0
OTU_516	Bacteria(100);Firmicutes(100);Clostridia(100);Peptostreptococcales-Tissierellales(100);Peptostreptococcales-Tissierellales_fa(98);Natronincola(92);	0	0	0	0	0	0	0	0	0	0	0	0	0.00341682	0	0	0.00683247	0	0	0	0.00341834	0	0.00341239	0.00341285	0	0.0102389	0.00341565	0	0	0	0.00683107	0.00341309	0	0	0	0	0	0	0	0	0	0	0	0	0	0	0	0	0
OTU_973	Bacteria(100);Firmicutes(100);Clostridia(100);Caldicoprobacterales(98);Caldicoprobacteraceae(98);Caldicoprobacter(98);	0	0	0	0	0	0	0	0	0	0	0	0	0.00683364	0.00341052	0.00341495	0.00341623	0	0.00341227	0	0	0	0	0	0	0	0.00341565	0.00682664	0.00341413	0.00341076	0	0	0	0	0	0	0	0	0	0	0.00341495	0.00340948	0	0	0	0	0	0	0
OTU_888	Bacteria(100);Firmicutes(100);Desulfitobacteriia(100);Desulfitobacteriales(100);Desulfitobacteriaceae(99);Desulfitobacterium(95);	0	0	0	0	0	0	0	0	0	0	0	0	0	0.00341052	0	0	0	0	0.0136537	0.00683667	0	0.00341239	0	0.00341122	0	0	0	0	0	0	0	0	0	0.00341204	0	0.0034118	0	0	0	0	0	0	0	0	0	0.00341355	0.00341425	0
OTU_1309	Bacteria(100);Firmicutes(100);Bacilli(100);Bacillales(100);Bacillaceae(100);Ureibacillus(100);	0	0	0	0	0	0	0	0	0	0	0	0	0	0	0	0	0	0	0	0	0.00341588	0.0102372	0.0136514	0.0170561	0	0	0	0	0	0	0	0	0	0	0	0	0	0	0	0	0	0	0	0	0	0	0	0
OTU_1023	Bacteria(100);Firmicutes(100);Clostridia(100);Clostridia_or(100);Hungateiclostridiaceae(100);Hungateiclostridiaceae_unclassified(100);	0	0	0	0	0	0	0.00341425	0	0	0	0	0	0	0	0	0	0	0	0	0	0	0.0102372	0.0102386	0.00682245	0	0	0	0	0	0	0	0	0	0.00682408	0	0.00682361	0	0	0	0	0	0	0	0	0	0	0	0
OTU_286	Bacteria(100);Proteobacteria(100);Gammaproteobacteria(100);Burkholderiales(100);Comamonadaceae(100);Rhodoferax(99);	0.00340971	0.00340762	0	0.00341332	0	0.0034031	0.00341425	0	0.00341495	0	0	0	0	0.00682105	0.00341495	0.00341623	0.00341413	0	0	0	0	0	0	0	0	0	0	0	0.00341076	0	0	0	0	0	0	0	0	0	0	0.00341495	0	0	0	0	0	0	0	0
OTU_799	Bacteria(100);Firmicutes(99);Clostridia(92);Oscillospirales(92);Oscillospirales_unclassified(92);Oscillospirales_unclassified(92);	0	0	0.0136495	0.00341332	0	0	0	0	0	0.0170462	0.00341309	0.00341344	0	0	0	0.00341623	0	0	0	0	0	0	0	0	0	0	0	0	0	0	0	0	0	0	0	0	0	0	0	0	0	0	0	0	0	0	0	0
OTU_346	Bacteria(100);Proteobacteria(100);Gammaproteobacteria(100);Burkholderiales(100);Rhodocyclaceae(100);Rhodocyclaceae_unclassified(100);	0.00340971	0	0	0	0.00340843	0.0034031	0.00341425	0.00340657	0.0136598	0.00340925	0.00682617	0.00341344	0	0	0	0	0	0	0	0	0	0	0	0	0	0	0	0	0	0	0	0	0	0	0	0	0	0	0	0	0	0	0	0	0	0	0	0
OTU_992	Bacteria(100);Planctomycetota(100);Planctomycetes(100);Pirellulales(100);Pirellulaceae(100);uncultured(84);	0	0	0.00341239	0	0.00340843	0.0034031	0.0068285	0.00340657	0.00341495	0.00340925	0.00341309	0.0102403	0	0	0	0	0	0	0	0	0	0	0	0	0	0	0	0	0.00341076	0	0	0	0	0	0	0	0	0	0	0	0	0	0	0	0	0	0	0
OTU_1494	Bacteria(100);Bacteroidota(100);Bacteroidia(100);Bacteroidales(100);Prolixibacteraceae(100);uncultured(82);	0.00340971	0.00340762	0.00341239	0.00682664	0.00340843	0.0034031	0.00341425	0.00340657	0	0	0	0.00341344	0	0.00341052	0	0	0.00341413	0	0	0	0	0	0	0	0	0	0	0	0.00341076	0	0	0	0	0	0	0	0	0	0	0	0	0	0	0	0	0	0	0
OTU_988	Bacteria(100);Elusimicrobiota(100);Endomicrobia(100);Endomicrobiales(100);Endomicrobiaceae(100);Endomicrobium(100);	0.00340971	0	0.00682477	0.00682664	0.00340843	0.0034031	0.00341425	0.00340657	0.00341495	0.0102277	0	0	0	0	0	0	0	0	0	0	0	0	0	0	0	0	0	0	0	0	0	0	0	0	0	0	0	0	0	0	0	0	0	0	0	0	0	0
OTU_524	Bacteria(100);Verrucomicrobiota(100);Lentisphaeria(100);Victivallales(100);Victivallaceae(100);Victivallis(100);	0.00340971	0.00340762	0.00682477	0.00682664	0.00340843	0.00680619	0.0102428	0.00340657	0	0	0	0	0	0	0	0	0	0	0	0	0	0	0	0	0	0	0	0	0	0	0	0	0	0	0	0	0	0	0	0	0	0	0	0	0	0	0	0
OTU_1035	Bacteria(100);Firmicutes(100);Clostridia(100);Lachnospirales(100);Lachnospiraceae(100);Lachnospiraceae_unclassified(100);	0	0	0	0	0	0.0374341	0	0.00340657	0	0	0	0	0	0	0	0	0.00341413	0	0	0	0	0	0	0	0	0	0	0	0	0	0	0	0	0	0	0	0	0	0	0	0	0	0	0	0	0	0	0
OTU_587	Bacteria(100);Verrucomicrobiota(100);Verrucomicrobiae(100);Pedosphaerales(100);Pedosphaeraceae(100);DEV114(100);	0	0	0	0	0	0	0	0	0	0	0	0	0.00341682	0.00682105	0.0102449	0.00683247	0.00682827	0.00341227	0	0	0	0	0	0	0	0.00341565	0	0	0	0	0	0	0	0	0	0	0	0	0	0	0	0	0	0	0	0	0	0
OTU_1209	Bacteria(100);Bacteroidota(100);Bacteroidia(100);Bacteroidales(96);Bacteroidales_unclassified(96);Bacteroidales_unclassified(96);	0	0	0	0	0	0.0034031	0	0	0	0	0	0.00341344	0.0102505	0.00341052	0.0068299	0.00683247	0.00341413	0	0.00341344	0	0	0	0	0	0	0	0	0	0	0	0	0	0	0	0	0	0	0	0	0	0	0	0	0	0	0	0	0
OTU_1661	Bacteria(100);Firmicutes(100);Clostridia(100);Lachnospirales(100);Lachnospiraceae(100);Lachnospiraceae_unclassified(100);	0	0	0	0	0	0	0	0	0	0	0	0	0	0	0	0	0	0	0	0	0	0	0	0	0	0	0	0	0	0	0	0	0	0	0	0.0238826	0	0	0	0	0	0	0	0	0	0	0.0068285	0.0102501
OTU_918	Bacteria(100);Firmicutes(100);Clostridia(100);Christensenellales(100);Christensenellaceae(100);uncultured(100);	0	0	0.00341239	0.00341332	0	0.0034031	0.00341425	0	0	0	0.00341309	0.00341344	0	0	0.00341495	0	0.00341413	0	0	0	0	0	0	0	0	0	0	0.00341413	0.00341076	0	0	0	0	0	0	0	0	0	0	0	0	0.00341483	0	0	0	0	0.00341425	0
OTU_720	Bacteria(100);Chloroflexi(100);Anaerolineae(100);Anaerolineales(100);Anaerolineaceae(100);ADurb.Bin120(100);	0.00340971	0.00340762	0	0	0.00340843	0	0	0	0	0	0	0	0	0.00341052	0.00341495	0.00683247	0	0	0	0	0	0	0	0	0	0	0.00341332	0.00341413	0.00341076	0	0	0	0	0	0	0	0.00341297	0	0	0.00341495	0	0	0	0	0	0	0	0
OTU_1142	Bacteria(100);Verrucomicrobiota(100);Lentisphaeria(100);Victivallales(100);Victivallaceae(100);Victivallaceae_unclassified(100);	0	0	0	0	0.00681686	0	0.00341425	0.00681315	0.00341495	0.00340925	0.00682617	0.0102403	0	0	0	0	0	0	0	0	0	0	0	0	0	0	0	0	0	0	0	0	0	0	0	0	0	0	0	0	0	0	0	0	0	0	0	0
OTU_689	Bacteria(100);Chloroflexi(100);Anaerolineae(99);Anaerolineae_unclassified(99);Anaerolineae_unclassified(99);Anaerolineae_unclassified(99);	0.00340971	0.00340762	0	0	0.00340843	0	0	0	0	0.00681849	0	0	0	0.00341052	0	0.00341623	0.00341413	0.00341227	0.00341344	0	0	0	0	0	0	0	0	0	0.00341076	0	0	0	0	0	0.00341297	0	0	0	0	0	0	0	0	0	0	0	0	0
OTU_1039	Bacteria(100);Latescibacterota(97);Latescibacteria(97);Latescibacterales(97);Latescibacteraceae(97);Candidatus_Latescibacter(97);	0.00340971	0.00340762	0.00341239	0.00341332	0.00340843	0	0.0068285	0.00340657	0.00341495	0.00681849	0.00341309	0	0	0	0	0	0	0	0	0	0	0	0	0	0	0	0	0	0	0	0	0	0	0	0	0	0	0	0	0	0	0	0	0	0	0	0	0
OTU_589	Bacteria(100);Firmicutes(100);Clostridia(100);Monoglobales(98);Monoglobaceae(98);Monoglobus(98);	0.00681942	0.00340762	0	0	0.00340843	0.0034031	0.00341425	0.00681315	0	0	0	0	0	0	0	0	0.00341413	0	0	0.00341834	0	0	0	0	0	0	0	0	0	0.00341553	0.00341309	0	0	0	0	0	0	0	0	0	0	0	0	0	0	0	0	0
OTU_692	Bacteria(100);Latescibacterota(100);Latescibacteria(100);Latescibacterales(100);Latescibacteraceae(100);Candidatus_Latescibacter(100);	0	0.00340762	0.00341239	0.00341332	0.00681686	0.0034031	0.0102428	0.00340657	0.00341495	0.00340925	0	0	0	0	0	0	0	0	0	0	0	0	0	0	0	0	0	0	0	0	0	0	0	0	0	0	0	0	0	0	0	0	0	0	0	0	0	0
OTU_757	Bacteria(100);Chloroflexi(100);Anaerolineae(100);Anaerolineales(100);Anaerolineaceae(100);uncultured(98);	0.00340971	0.00681524	0.00341239	0.00341332	0.00340843	0.0034031	0	0	0.00341495	0	0	0	0	0.00341052	0	0	0.00341413	0	0	0	0	0	0	0	0.00341297	0	0	0	0.00341076	0	0	0	0	0	0	0	0	0	0	0	0	0	0	0	0	0	0	0
OTU_672	Bacteria(100);Firmicutes(100);Clostridia(100);Lachnospirales(100);Lachnospiraceae(100);Roseburia(92);	0.00340971	0.00681524	0.00341239	0.00341332	0.00340843	0.0034031	0.0068285	0.00340657	0	0	0	0	0	0	0	0	0	0	0.00341344	0	0	0	0	0	0	0	0	0	0	0	0.00341309	0	0	0	0	0	0	0	0	0	0	0	0	0	0	0	0	0
OTU_1097	Bacteria(100);Desulfobacterota(100);Desulfovibrionia(100);Desulfovibrionales(100);Desulfomicrobiaceae(100);Desulfomicrobium(100);	0.00340971	0.00681524	0	0	0.00340843	0.0034031	0	0	0	0.00340925	0.00682617	0.00682687	0	0	0	0	0.00341413	0	0	0	0	0	0	0	0	0	0	0	0.00341076	0	0	0	0	0	0	0	0	0	0	0	0	0	0	0	0	0	0	0
OTU_350	Bacteria(100);Firmicutes(100);Clostridia(100);Oscillospirales(100);Oscillospirales_unclassified(100);Oscillospirales_unclassified(100);	0.00340971	0.00340762	0.00341239	0	0.00340843	0.0034031	0.00341425	0.00681315	0.00341495	0	0.00341309	0.00682687	0	0	0	0	0	0	0	0	0	0	0	0	0	0	0	0	0	0	0	0	0	0	0	0	0	0	0	0	0	0	0	0	0	0	0	0
OTU_965	Bacteria(100);Planctomycetota(100);Phycisphaerae(100);MSBL9(99);SM23-30(98);SM23-30_ge(98);	0.00340971	0.00340762	0	0	0.00340843	0.0034031	0.00341425	0.00340657	0.00341495	0.00681849	0.00341309	0.00682687	0	0	0	0	0	0	0	0	0	0	0	0	0	0	0	0	0	0	0	0	0	0	0	0	0	0	0	0	0	0	0	0	0	0	0	0
OTU_729	Bacteria(100);Planctomycetota(100);Planctomycetes(100);Pirellulales(100);Pirellulaceae(100);Candidatus_Anammoximicrobium(99);	0.00340971	0.00340762	0.00341239	0.00341332	0	0.00680619	0.00341425	0.00340657	0.00341495	0.00340925	0.00341309	0.00341344	0	0	0	0	0	0	0	0	0	0	0	0	0	0	0	0	0	0	0	0	0	0	0	0	0	0	0	0	0	0	0	0	0	0	0	0
OTU_1206	Bacteria(100);Firmicutes(100);Clostridia(100);Clostridia_or(100);Hungateiclostridiaceae(100);Hungateiclostridiaceae_unclassified(100);	0.00681942	0.00681524	0	0.00341332	0.00340843	0.0034031	0.00341425	0.00681315	0.00341495	0.00340925	0	0	0	0	0	0	0	0	0	0	0	0	0	0	0	0	0	0	0	0	0	0	0	0	0	0	0	0	0	0	0	0	0	0	0	0	0	0
OTU_709	Bacteria(100);Proteobacteria(100);Gammaproteobacteria(100);Burkholderiales(100);Methylophilaceae(100);UBA6140(81);	0	0	0	0	0	0	0	0	0.0273196	0	0.00341309	0.00682687	0	0	0	0	0	0	0	0	0	0	0	0	0	0	0	0	0	0	0	0	0	0	0	0	0	0	0	0	0	0	0	0	0	0	0	0
OTU_610	Bacteria(100);Firmicutes(100);Bacilli(100);RF39(100);RF39_fa(100);RF39_ge(100);	0	0	0	0	0	0	0	0	0	0	0	0	0	0.00341052	0.00341495	0.00683247	0.00341413	0	0	0.00341834	0	0	0	0	0.00682594	0	0.00682664	0.00341413	0	0	0	0	0	0	0	0	0	0	0	0	0	0	0	0	0	0	0	0
OTU_775	Bacteria(100);Firmicutes(100);Clostridia(100);Lachnospirales(100);Lachnospiraceae(100);Lachnospiraceae_unclassified(100);	0	0	0	0	0	0	0	0	0	0	0	0	0	0	0	0	0	0	0	0.00341834	0	0	0	0	0.00682594	0.0068313	0.00682664	0.00682827	0.00341076	0.00341553	0	0	0	0	0	0	0	0	0	0	0	0	0	0	0	0	0	0
OTU_1022	Bacteria(100);Firmicutes(100);Limnochordia(100);uncultured(100);uncultured_fa(100);uncultured_ge(100);	0	0	0	0	0	0	0	0	0	0	0	0	0.00341682	0.00682105	0.0102449	0.00683247	0.00682827	0.00341227	0	0	0	0	0	0	0	0	0	0	0	0	0	0	0	0	0	0	0	0	0	0	0	0	0	0	0	0	0	0
OTU_2154	Bacteria(99);Firmicutes(96);Firmicutes_unclassified(96);Firmicutes_unclassified(96);Firmicutes_unclassified(96);Firmicutes_unclassified(96);	0	0	0	0	0	0	0	0	0	0	0	0	0.00341682	0.00341052	0	0	0	0	0.00341344	0.00341834	0.00341588	0.00341239	0	0.00341122	0	0	0	0	0	0	0	0	0.00341204	0	0	0	0	0	0	0	0	0	0.00341483	0.00341448	0	0.00341355	0	0
OTU_1363	Bacteria(100);Firmicutes(100);Clostridia(100);Peptostreptococcales-Tissierellales(100);Peptostreptococcales-Tissierellales_unclassified(100);Peptostreptococcales-Tissierellales_unclassified(100);	0	0	0	0	0	0	0	0	0	0	0	0	0	0	0	0	0	0	0	0	0	0	0	0	0.00682594	0.010247	0.01024	0.00682827	0.00341076	0	0	0	0	0	0	0	0	0	0	0	0	0	0	0	0	0	0	0
OTU_546	Bacteria(100);Armatimonadota(100);uncultured(100);uncultured_or(100);uncultured_fa(100);uncultured_ge(100);	0	0	0	0	0	0	0	0	0	0	0	0	0	0.00341052	0.00341495	0.00341623	0.00341413	0	0	0	0	0	0	0	0.00341297	0.00341565	0.00341332	0.00341413	0.00341076	0	0	0	0	0	0	0	0	0.00341413	0	0	0	0	0.00341483	0	0	0	0	0
OTU_1254	Bacteria(100);Firmicutes(99);Clostridia(99);Clostridia_or(98);Hungateiclostridiaceae(98);Fastidiosipila(84);	0	0	0	0	0	0	0	0	0	0	0	0	0	0	0	0.00341623	0.00341413	0	0	0	0	0	0	0	0	0.00341565	0.00341332	0.00341413	0.00341076	0	0	0	0	0	0	0	0.00341297	0	0.00682943	0.00341495	0.00340948	0	0	0	0	0	0	0
OTU_935	Bacteria(100);Firmicutes(100);Syntrophomonadia(100);Syntrophomonadales(100);Syntrophomonadaceae(100);Syntrophomonas(100);	0	0	0	0	0	0	0	0	0	0	0	0	0	0	0	0	0	0.00341227	0.00682687	0	0	0	0	0	0	0	0	0	0.00682152	0.00341553	0.00682617	0	0.00341204	0	0	0	0	0	0	0	0.00340948	0	0	0.00341448	0	0	0	0
OTU_1003	Bacteria(100);Actinobacteriota(100);Coriobacteriia(100);OPB41(100);OPB41_fa(100);OPB41_ge(100);	0	0	0	0	0	0	0.00341425	0.00340657	0	0.00340925	0.00341309	0.00341344	0	0	0	0	0	0.00341227	0	0	0	0	0	0	0	0.00341565	0	0.00341413	0	0	0.00341309	0.00682594	0	0	0	0	0	0	0	0	0	0	0	0	0	0	0	0
OTU_1225	Bacteria(100);Firmicutes(100);Clostridia(100);Clostridia_unclassified(100);Clostridia_unclassified(100);Clostridia_unclassified(100);	0	0	0	0	0	0	0.00341425	0.00681315	0.00341495	0.00340925	0.00682617	0.0102403	0	0	0	0	0	0	0	0	0	0	0	0	0	0	0	0	0	0	0	0	0.00341204	0	0	0	0	0	0	0	0	0	0	0	0	0	0	0
OTU_1775	Bacteria(100);Bacteroidota(100);Bacteroidia(100);Bacteroidales(100);Bacteroidetes_vadinHA17(100);Bacteroidetes_vadinHA17_ge(100);	0.00340971	0.00681524	0.00341239	0.00341332	0.00340843	0	0.00341425	0	0.00341495	0.00340925	0.00341309	0.00341344	0	0	0	0	0	0	0	0	0	0	0	0	0	0	0	0	0	0	0	0	0	0	0	0	0	0	0	0	0	0	0	0	0	0	0	0
OTU_909	Bacteria(100);Planctomycetota(100);Phycisphaerae(100);mle1-8(100);mle1-8_fa(100);mle1-8_ge(100);	0.00340971	0.00340762	0.00341239	0.00341332	0.00340843	0	0.0068285	0.00340657	0.00341495	0.00340925	0.00341309	0	0	0	0	0	0	0	0	0	0	0	0	0	0	0	0	0	0	0	0	0	0	0	0	0	0	0	0	0	0	0	0	0	0	0	0	0
OTU_766	Bacteria(100);Desulfobacterota(100);Desulfuromonadia(100);Geobacterales(100);Geobacteraceae(100);uncultured(95);	0.00340971	0.00340762	0	0.00341332	0.00340843	0.0034031	0.00341425	0	0.00341495	0.00340925	0.00341309	0	0	0	0	0.00341623	0	0	0	0	0	0	0	0	0.00341297	0	0	0	0	0	0	0	0	0	0	0	0	0	0	0	0	0	0	0	0	0	0	0
OTU_1586	Bacteria(100);Firmicutes(100);Clostridia(100);Oscillospirales(100);Oscillospiraceae(100);Oscillospiraceae_unclassified(100);	0	0	0	0	0.00340843	0.0034031	0.00341425	0.00681315	0.0068299	0.00340925	0	0	0	0	0	0	0	0	0	0	0.00341588	0	0	0	0	0	0	0	0	0	0	0	0	0	0.00341297	0	0	0	0	0	0	0	0	0	0	0	0.00341425	0
OTU_1139	Bacteria(100);Proteobacteria(99);Alphaproteobacteria(97);Alphaproteobacteria_unclassified(97);Alphaproteobacteria_unclassified(97);Alphaproteobacteria_unclassified(97);	0.0102291	0	0	0	0	0	0.0102428	0.0102197	0.00341495	0	0.00341309	0	0	0	0	0	0	0	0	0	0	0	0	0	0	0	0	0	0	0	0	0	0	0	0	0	0	0	0	0	0	0	0	0	0	0	0	0
OTU_662	Bacteria(100);Chloroflexi(100);Anaerolineae(100);Anaerolineales(100);Anaerolineaceae(100);Anaerolinea(100);	0.0102291	0.00681524	0.00682477	0	0.00340843	0	0	0	0	0.00340925	0	0	0	0	0	0	0.00341413	0	0	0	0	0	0	0	0	0	0	0	0	0	0	0.00341297	0	0	0	0	0	0	0	0	0	0	0	0	0	0	0	0
OTU_797	Bacteria(100);Bacteroidota(100);Bacteroidia(100);Bacteroidales(100);Paludibacteraceae(100);uncultured(99);	0	0.00340762	0	0.00682664	0.00340843	0.00680619	0.0068285	0.00340657	0.00341495	0	0	0.00341344	0	0	0	0	0	0	0	0	0	0	0	0	0	0	0	0	0	0	0	0	0	0	0	0	0	0	0	0	0	0	0	0	0	0	0	0
OTU_1196	Bacteria(100);Firmicutes(99);Clostridia(98);Christensenellales(93);Christensenellaceae(93);Christensenellaceae_unclassified(93);	0.00340971	0.00681524	0	0.00341332	0.00340843	0.0034031	0.00341425	0.00340657	0.00341495	0	0.00341309	0.00341344	0	0	0	0	0	0	0	0	0	0	0	0	0	0	0	0	0	0	0	0	0	0	0	0	0	0	0	0	0	0	0	0	0	0	0	0
OTU_750	Bacteria(100);Firmicutes(100);D8A-2(100);D8A-2_or(100);D8A-2_fa(100);D8A-2_ge(100);	0.00340971	0.00340762	0	0	0.00340843	0.0034031	0.00341425	0.00340657	0.00341495	0.00340925	0.00341309	0.00341344	0	0	0	0	0	0	0	0	0	0	0	0	0	0	0	0	0.00341076	0	0	0	0	0	0	0	0	0	0	0	0	0	0	0	0	0	0	0
OTU_1191	Bacteria(100);Firmicutes(98);Clostridia(98);Clostridia_unclassified(98);Clostridia_unclassified(98);Clostridia_unclassified(98);	0	0.00340762	0.00341239	0	0.00340843	0.0034031	0.00341425	0.00340657	0	0.00681849	0.00341309	0.00682687	0	0	0	0	0	0	0	0	0	0	0	0	0	0	0	0	0	0	0	0	0	0	0	0	0	0	0	0	0	0	0	0	0	0	0	0
OTU_726	Bacteria(100);Chloroflexi(100);Dehalococcoidia(100);Dehalococcoidales(100);uncultured(100);uncultured_ge(100);	0.00340971	0.00681524	0	0.00341332	0.00340843	0.0034031	0	0.00681315	0.00341495	0	0.00341309	0.00341344	0	0	0	0	0	0	0	0	0	0	0	0	0	0	0	0	0	0	0	0	0	0	0	0	0	0	0	0	0	0	0	0	0	0	0	0
OTU_459	Bacteria(100);Firmicutes(100);Clostridia(100);Lachnospirales(100);Lachnospiraceae(100);Lachnospiraceae_unclassified(100);	0.00681942	0.0238533	0	0	0	0	0	0	0.00341495	0	0	0	0	0	0	0	0	0.00341227	0	0	0	0	0	0	0	0	0	0	0	0	0	0	0	0	0	0	0	0	0	0	0	0	0	0	0	0	0	0
OTU_90	Bacteria(100);Bacteroidota(100);Bacteroidia(100);Bacteroidales(100);Prevotellaceae(100);Prevotellaceae_unclassified(100);	0	0.00681524	0.00341239	0.00341332	0.00340843	0.0136124	0.0068285	0	0	0	0	0	0	0	0	0	0	0	0	0	0	0	0	0	0	0	0	0	0	0	0	0	0	0	0	0	0	0	0	0	0	0	0	0	0	0	0	0
OTU_2327	Bacteria(100);Firmicutes(100);Thermovenabulia(100);Thermovenabulales(100);Thermovenabulales_fa(100);Tepidanaerobacter(100);	0	0	0	0	0	0	0	0	0	0	0	0	0.00341682	0	0	0	0	0	0	0.00341834	0	0	0.00341285	0	0	0	0	0	0	0	0	0	0.00341204	0	0.00341297	0.0034118	0	0	0.00341472	0.00341495	0	0.00341483	0	0	0	0	0	0.0034167
OTU_1207	Bacteria(100);Firmicutes(99);Firmicutes_unclassified(99);Firmicutes_unclassified(99);Firmicutes_unclassified(99);Firmicutes_unclassified(99);	0	0	0	0	0	0	0	0	0	0	0	0	0.00341682	0	0	0.00341623	0	0	0	0	0	0	0	0	0.00682594	0.00341565	0	0.00341413	0.00341076	0	0	0	0	0	0	0	0	0.00341413	0.00341472	0.00341495	0	0	0	0	0	0	0	0
OTU_1211	Bacteria(100);Spirochaetota(100);Spirochaetia(100);Spirochaetales(100);Spirochaetaceae(100);Sphaerochaeta(100);	0	0	0	0	0	0	0	0	0	0	0	0	0.00683364	0.00341052	0.00341495	0	0.00341413	0	0	0	0	0	0	0	0.00341297	0.00341565	0.00341332	0.00341413	0.00341076	0	0	0	0	0	0	0	0	0	0	0	0	0	0	0	0	0	0	0
OTU_1173	Bacteria(100);Firmicutes(100);Dethiobacteria(96);Dethiobacterales(96);Dethiobacteraceae(96);Dethiobacter(96);	0	0	0	0	0	0	0	0	0	0	0	0	0	0	0	0.00341623	0.00341413	0.00341227	0	0	0	0	0	0	0	0.00341565	0.00341332	0.00682827	0.00682152	0.00341553	0	0	0	0	0	0	0	0	0	0	0	0	0	0	0	0	0	0
OTU_931	Bacteria(100);Chloroflexi(99);Anaerolineae(95);Anaerolineae_unclassified(95);Anaerolineae_unclassified(95);Anaerolineae_unclassified(95);	0	0	0	0	0	0	0	0	0	0	0	0	0	0.00341052	0	0	0	0	0	0	0	0	0	0	0.00341297	0.00341565	0.00682664	0.00341413	0.00341076	0.00341553	0	0	0	0	0	0	0	0.00341413	0	0.00341495	0	0	0	0	0	0	0	0
OTU_1516	Bacteria(100);Firmicutes(97);Thermacetogenia(89);Thermacetogeniales(89);Thermacetogeniaceae(89);Syntrophaceticus(89);	0	0	0	0	0	0	0	0	0	0	0	0	0	0	0	0.00341623	0.00682827	0.00682454	0.00341344	0	0	0	0	0	0	0.00341565	0.00341332	0	0.00341076	0	0.00341309	0	0	0	0	0	0	0	0	0	0	0	0	0	0	0	0	0
OTU_1373	Bacteria(100);Firmicutes(99);Clostridia(98);Christensenellales(98);Christensenellaceae(98);Christensenellaceae_R-7_group(98);	0	0	0	0	0	0	0	0	0	0	0	0	0	0.00341052	0.00341495	0	0	0	0	0	0	0	0	0	0.00341297	0	0.00341332	0.00341413	0.00341076	0	0	0	0	0	0	0	0	0.00341413	0.00341472	0.00341495	0.00340948	0	0	0	0	0	0	0
OTU_1016	Bacteria(100);Firmicutes(100);Clostridia(99);Oscillospirales(99);Oscillospirales_unclassified(99);Oscillospirales_unclassified(99);	0	0	0	0	0	0	0	0	0	0	0	0	0	0.00682105	0	0	0.00341413	0	0	0	0	0	0	0	0.00341297	0.00341565	0.00341332	0.00682827	0.00682152	0	0	0	0	0	0	0	0	0	0	0	0	0	0	0	0	0	0	0
OTU_1226	Bacteria(100);Firmicutes(100);Clostridia(100);Oscillospirales(100);Oscillospirales_fa(99);Oscillospirales_ge(99);	0	0	0	0	0	0	0	0	0	0	0	0	0	0	0	0	0	0	0	0	0	0	0	0	0	0	0	0	0	0	0	0	0	0	0.0170648	0.017059	0	0	0	0	0	0	0	0	0	0	0	0
OTU_684	Bacteria(100);Firmicutes(98);Clostridia(90);Oscillospirales(82);Oscillospirales_unclassified(82);Oscillospirales_unclassified(82);	0	0	0	0	0.00340843	0	0	0.00340657	0	0	0.00341309	0.00682687	0.00341682	0.00682105	0.00341495	0	0	0	0	0	0	0	0	0	0	0	0	0	0	0	0	0	0	0	0	0	0.00341297	0	0	0	0	0	0	0	0	0	0	0
OTU_922	Bacteria(100);Patescibacteria(100);Berkelbacteria(100);Berkelbacteria_or(100);Berkelbacteria_fa(100);Berkelbacteria_ge(100);	0	0	0	0	0	0.0034031	0.00341425	0.00340657	0.0068299	0.00340925	0.00682617	0.00682687	0	0	0	0	0	0	0	0	0	0	0	0	0	0	0	0	0	0	0	0	0	0	0	0	0	0	0	0	0	0	0	0	0	0	0	0
OTU_468	Bacteria(100);Firmicutes(100);Clostridia(100);Christensenellales(100);Christensenellaceae(100);Christensenellaceae_R-7_group(100);	0.00340971	0.00340762	0	0.00341332	0	0	0.00341425	0.00340657	0.00341495	0.00340925	0.00341309	0.00341344	0	0	0	0	0	0	0.00341344	0	0	0	0	0	0	0	0	0	0	0	0	0	0	0	0	0	0	0	0	0	0	0	0	0	0	0	0	0
OTU_1072	Bacteria(100);Firmicutes(86);Firmicutes_unclassified(86);Firmicutes_unclassified(86);Firmicutes_unclassified(86);Firmicutes_unclassified(86);	0.00340971	0	0	0	0	0.0034031	0.00341425	0.00340657	0.00341495	0.00340925	0.00341309	0.0102403	0	0	0	0	0	0	0	0	0	0	0	0	0	0	0	0	0	0	0	0	0	0	0	0	0	0	0	0	0	0	0	0	0	0	0	0
OTU_1217	Bacteria(100);Bacteroidota(100);Bacteroidia(100);Bacteroidales(100);Dysgonomonadaceae(100);uncultured(100);	0.0102291	0.00340762	0	0	0	0	0	0.00340657	0.0068299	0.00340925	0	0.00341344	0	0	0	0	0	0.00341227	0	0	0	0	0	0	0	0	0	0	0	0	0	0	0	0	0	0	0	0	0	0	0	0	0	0	0	0	0	0
OTU_1444	Bacteria(100);Bacteroidota(100);Bacteroidia(100);Bacteroidales(100);Prolixibacteraceae(100);Meniscus(100);	0.00340971	0.00340762	0	0.00341332	0.00340843	0.0034031	0.00341425	0	0.00341495	0.00340925	0.00341309	0.00341344	0	0	0	0	0	0	0	0	0	0	0	0	0	0	0	0	0	0	0	0	0	0	0	0	0	0	0	0	0	0	0	0	0	0	0	0
OTU_832	Bacteria(100);Actinobacteriota(100);WCHB1-81(100);WCHB1-81_or(100);WCHB1-81_fa(100);WCHB1-81_ge(100);	0	0	0.00341239	0	0.00340843	0.0034031	0	0.00340657	0	0.00340925	0.00341309	0.00341344	0	0	0	0	0	0	0	0	0	0	0	0	0	0	0.00341332	0.00341413	0.00341076	0	0	0	0	0	0	0	0	0	0	0	0	0	0	0	0	0	0	0
OTU_2287	Bacteria(100);Chloroflexi(100);Dehalococcoidia(100);Dehalococcoidales(100);uncultured(100);uncultured_ge(100);	0.00681942	0.00340762	0.00341239	0.00341332	0.00340843	0	0	0.00340657	0	0.00340925	0.00341309	0.00341344	0	0	0	0	0	0	0	0	0	0	0	0	0	0	0	0	0	0	0	0	0	0	0	0	0	0	0	0	0	0	0	0	0	0	0	0
OTU_976	Bacteria(100);Latescibacterota(100);Latescibacteria(100);Latescibacterales(100);Latescibacteraceae(100);Candidatus_Latescibacter(100);	0	0.00340762	0.00341239	0.00341332	0.00340843	0.0034031	0.00341425	0.00340657	0.00341495	0.00340925	0.00341309	0	0	0	0	0	0	0	0	0	0	0	0	0	0	0	0	0	0	0	0	0	0	0	0	0	0	0	0	0	0	0	0	0	0	0	0	0
OTU_1110	Bacteria(100);Desulfobacterota(100);Syntrophia(100);Syntrophales(100);Syntrophales_unclassified(100);Syntrophales_unclassified(100);	0	0.00340762	0	0	0.00340843	0.0034031	0.00341425	0.00340657	0.00341495	0.00340925	0.00341309	0.00341344	0	0.00341052	0	0	0	0	0	0	0	0	0	0	0	0	0	0	0	0	0	0	0	0	0	0	0	0	0	0	0	0	0	0	0	0	0	0
OTU_882	Bacteria(100);Latescibacterota(100);Latescibacteria(100);Latescibacterales(100);Latescibacteraceae(100);Candidatus_Latescibacter(100);	0.00340971	0.00340762	0.00341239	0	0.00340843	0.0034031	0.00341425	0.00340657	0.00341495	0.00340925	0.00341309	0	0	0	0	0	0	0	0	0	0	0	0	0	0	0	0	0	0	0	0	0	0	0	0	0	0	0	0	0	0	0	0	0	0	0	0	0
OTU_996	Bacteria(100);FCPU426(91);FCPU426_cl(91);FCPU426_or(91);FCPU426_fa(91);FCPU426_ge(91);	0.00340971	0.00681524	0.00341239	0.00341332	0.00340843	0.0034031	0	0	0	0.00340925	0.00341309	0.00341344	0	0	0	0	0	0	0	0	0	0	0	0	0	0	0	0	0	0	0	0	0	0	0	0	0	0	0	0	0	0	0	0	0	0	0	0
OTU_1266	Bacteria(98);Planctomycetota(86);Phycisphaerae(80);Phycisphaerae_unclassified(80);Phycisphaerae_unclassified(80);Phycisphaerae_unclassified(80);	0	0	0	0.00341332	0.0102253	0.0034031	0.0068285	0.00340657	0	0.00681849	0	0	0	0	0	0	0	0	0	0	0	0	0	0	0	0	0	0	0	0	0	0	0	0	0	0	0	0	0	0	0	0	0	0	0	0	0	0
OTU_972	Bacteria(100);Dependentiae(100);Babeliae(100);Babeliales(100);Vermiphilaceae(100);Vermiphilaceae_ge(100);	0.00340971	0	0	0.00341332	0.00340843	0.0102093	0	0	0	0	0.00341309	0	0	0	0	0	0	0	0	0	0	0	0	0	0	0	0	0.00341413	0.00341076	0.00341553	0	0	0	0	0	0	0	0	0	0	0	0	0	0	0	0	0	0
OTU_1061	Bacteria(100);Firmicutes(100);Clostridia(100);Clostridia_or(100);Hungateiclostridiaceae(100);Hungateiclostridiaceae_unclassified(100);	0.00681942	0.00340762	0.00341239	0.00341332	0.00340843	0.0034031	0	0.00340657	0	0.00340925	0	0	0	0	0	0	0	0	0	0	0	0	0	0	0	0	0	0	0.00341076	0	0	0	0	0	0	0	0	0	0	0	0	0	0	0	0	0	0	0
OTU_1067	Bacteria(100);Firmicutes(100);Desulfotomaculia(100);Desulfotomaculales(100);Desulfotomaculales_fa(100);Desulfotomaculales_fa_unclassified(100);	0	0	0	0	0	0	0	0	0	0	0	0	0.00341682	0.00341052	0.00341495	0.00683247	0.00341413	0	0	0	0	0	0	0	0	0	0	0	0	0	0	0	0	0	0	0.0034118	0	0	0	0	0	0	0	0	0	0	0	0.0068334
OTU_1220	Bacteria(100);Firmicutes(100);Bacilli(98);RF39(98);RF39_fa(98);RF39_ge(98);	0	0	0	0	0	0	0	0	0	0	0	0	0.00341682	0.00341052	0.0068299	0.00683247	0.00341413	0.00341227	0.00341344	0	0	0	0	0	0	0	0	0	0	0	0	0	0	0	0	0	0	0	0	0	0	0	0	0	0	0	0	0
OTU_1464	Bacteria(100);Firmicutes(97);Clostridia(89);Clostridia_unclassified(89);Clostridia_unclassified(89);Clostridia_unclassified(89);	0	0	0	0	0	0	0	0	0	0	0	0	0	0.00341052	0	0	0	0	0	0	0	0	0	0.00341122	0	0	0	0	0	0	0	0	0	0	0	0	0	0	0	0	0	0	0	0	0	0.00341355	0.0102428	0.0102501
OTU_1068	Bacteria(100);Proteobacteria(100);Gammaproteobacteria(100);Xanthomonadales(100);Xanthomonadaceae(100);Xanthomonadaceae_unclassified(100);	0	0	0	0	0	0	0	0	0	0	0	0	0	0	0	0	0	0	0	0	0	0	0	0	0	0	0.00341332	0.00341413	0.00341076	0.0102466	0.00341309	0	0	0	0	0.00682361	0	0	0	0	0	0	0	0	0	0	0	0
OTU_1876	Bacteria(100);Firmicutes(100);Syntrophomonadia(100);Syntrophomonadales(100);Syntrophomonadaceae(100);Syntrophomonas(99);	0	0	0	0	0	0	0	0	0	0	0	0	0	0	0.00341495	0.00341623	0	0	0	0	0	0	0.00341285	0	0	0.00341565	0.00341332	0.00341413	0.00341076	0	0	0	0	0	0	0	0.00341297	0	0	0	0.00340948	0	0	0	0	0	0	0
OTU_1324	Bacteria(100);Firmicutes(100);Bacilli(100);Lactobacillales(99);Carnobacteriaceae(94);Jeotgalibaca(80);	0	0	0	0	0	0	0	0	0	0	0	0	0	0.00341052	0	0	0	0	0	0	0	0	0	0	0	0.00341565	0.00341332	0	0.00682152	0	0.00341309	0.00341297	0	0	0	0	0	0	0.00341472	0	0	0	0	0	0	0.00341355	0	0
OTU_1454	Bacteria(100);Firmicutes(100);Syntrophomonadia(100);Syntrophomonadales(100);Syntrophomonadaceae(100);Syntrophomonas(100);	0	0	0	0	0	0	0	0	0	0	0	0	0	0	0	0	0	0	0	0	0.00341588	0.00682477	0.00341285	0.00341122	0	0	0	0	0	0	0	0	0	0.00341204	0.00682594	0.0034118	0	0	0	0	0	0	0	0	0	0	0	0
OTU_1046	Bacteria(100);Firmicutes(100);Bacilli(100);RF39(100);RF39_fa(100);RF39_ge(100);	0	0	0	0	0	0	0	0	0	0	0	0	0	0	0	0	0	0	0	0	0	0	0	0	0.00341297	0	0.00341332	0	0.00341076	0	0	0	0	0.0136482	0.00682594	0	0	0	0	0	0	0	0	0	0	0	0	0
OTU_608	Bacteria(100);Proteobacteria(100);Gammaproteobacteria(100);Burkholderiales(100);Burkholderiaceae(89);Lautropia(87);	0	0.00340762	0	0	0	0	0	0	0	0	0	0	0	0.00341052	0	0	0.00341413	0.00341227	0	0	0	0	0	0	0.00682594	0.00341565	0	0.00341413	0.00341076	0	0	0	0	0	0	0	0	0	0	0	0	0	0	0	0	0	0	0
OTU_2414	Bacteria(100);Firmicutes(100);Limnochordia(93);MBA03(83);MBA03_fa(83);MBA03_ge(83);	0	0	0	0	0	0	0	0	0	0	0	0	0	0	0	0	0	0	0	0	0	0.00341239	0	0.00682245	0	0	0	0	0	0	0	0	0.00341204	0.00341204	0.00682594	0.00682361	0	0	0	0	0	0	0	0	0	0	0	0
OTU_990	Bacteria(100);Chloroflexi(100);Anaerolineae(100);Anaerolineales(100);Anaerolineaceae(100);Pelolinea(100);	0.00340971	0	0.00341239	0	0	0	0	0.00340657	0.00341495	0.00340925	0.00341309	0.00682687	0	0	0	0	0	0	0	0	0	0	0	0	0	0	0	0	0	0	0	0.00341297	0	0	0	0	0	0	0	0	0	0	0	0	0	0	0	0
OTU_556	Bacteria(100);Desulfobacterota(100);Syntrophia(100);Syntrophales(100);Smithellaceae(100);Smithella(100);	0	0.00340762	0.00341239	0	0.00340843	0.0034031	0.0068285	0	0.00341495	0	0	0.00341344	0	0	0	0	0	0	0	0	0	0	0	0	0	0	0	0.00341413	0	0	0	0	0	0	0	0	0	0	0	0	0	0	0	0	0	0	0	0
OTU_1302	Bacteria(100);Chloroflexi(100);Anaerolineae(100);ADurb.Bin180(100);ADurb.Bin180_fa(100);ADurb.Bin180_ge(100);	0.00340971	0	0.00341239	0.00341332	0	0.0034031	0.00341425	0	0	0.00340925	0.00341309	0.00341344	0	0	0	0	0	0	0	0	0	0	0	0	0	0	0	0	0	0	0	0	0.00341204	0	0	0	0	0	0	0	0	0	0	0	0	0	0	0
OTU_1109	Bacteria(100);uncultured(99);uncultured_cl(99);uncultured_or(99);uncultured_fa(99);uncultured_ge(99);	0	0.00340762	0	0	0	0.0034031	0.00341425	0.00340657	0.00341495	0	0.0102393	0.00341344	0	0	0	0	0	0	0	0	0	0	0	0	0	0	0	0	0	0	0	0	0	0	0	0	0	0	0	0	0	0	0	0	0	0	0	0
OTU_406	Bacteria(100);Methylomirabilota(100);Methylomirabilia(100);Methylomirabilales(100);Methylomirabilaceae(100);Sh765B-TzT-35(100);	0.00340971	0	0.00682477	0.00341332	0.00340843	0.0034031	0.00341425	0	0	0.00340925	0	0.00341344	0	0	0	0	0	0	0	0	0	0	0	0	0	0	0	0	0	0	0	0	0	0	0	0	0	0	0	0	0	0	0	0	0	0	0	0
OTU_791	Bacteria(100);Spirochaetota(100);Spirochaetia(100);Spirochaetales(100);Spirochaetaceae(100);Treponema(98);	0.00340971	0.00340762	0	0	0	0.0034031	0.00341425	0.00340657	0.0102449	0.00340925	0	0	0	0	0	0	0	0	0	0	0	0	0	0	0	0	0	0	0	0	0	0	0	0	0	0	0	0	0	0	0	0	0	0	0	0	0	0
OTU_340	Bacteria(100);Bacteroidota(100);Bacteroidia(100);Bacteroidales(100);Prevotellaceae(89);Prevotellaceae_UCG-001(86);	0.0102291	0.00681524	0	0	0	0	0.00341425	0	0	0.00340925	0.00341309	0.00341344	0	0	0	0	0	0	0	0	0	0	0	0	0	0	0	0	0	0	0	0	0	0	0	0	0	0	0	0	0	0	0	0	0	0	0	0
OTU_884	Bacteria(100);Firmicutes(100);Clostridia(100);Clostridia_or(98);Hungateiclostridiaceae(98);Hungateiclostridiaceae_unclassified(98);	0.00340971	0.00340762	0	0	0	0.0034031	0.00341425	0.00340657	0.00341495	0.00340925	0.00341309	0.00341344	0	0	0	0	0	0	0	0	0	0	0	0	0	0	0	0	0	0	0	0	0	0	0	0	0	0	0	0	0	0	0	0	0	0	0	0
OTU_1339	Bacteria(100);FCPU426(100);FCPU426_cl(100);FCPU426_or(100);FCPU426_fa(100);FCPU426_ge(100);	0.00340971	0.00340762	0.00341239	0.00682664	0	0.00680619	0.00341425	0.00340657	0	0	0	0	0	0	0	0	0	0	0	0	0	0	0	0	0	0	0	0	0	0	0	0	0	0	0	0	0	0	0	0	0	0	0	0	0	0	0	0
OTU_1245	Bacteria(100);WS1(100);WS1_cl(100);WS1_or(100);WS1_fa(100);WS1_ge(100);	0	0	0	0	0	0	0	0	0	0	0	0	0.00341682	0	0.00341495	0.00683247	0.00341413	0	0	0	0	0	0	0	0	0.00341565	0	0.00341413	0	0	0	0	0	0	0	0	0	0	0.00341472	0	0	0	0	0	0	0	0	0
OTU_1297	Bacteria(100);Firmicutes(100);Thermovenabulia(100);Thermovenabulales(100);Thermovenabulales_fa(100);Tepidanaerobacter(100);	0	0	0	0	0	0	0	0	0	0	0	0	0	0	0	0	0	0	0	0.00341834	0	0.00341239	0.00341285	0	0	0	0	0	0	0.00683107	0	0	0	0	0	0	0	0	0	0	0	0.00341483	0	0	0	0	0.00341425	0.0034167
OTU_283	Bacteria(100);Firmicutes(100);Bacilli(100);Izemoplasmatales(100);Izemoplasmatales_fa(100);Izemoplasmatales_ge(100);	0	0	0	0	0	0	0	0	0	0	0.00341309	0.00341344	0.00341682	0	0.00341495	0.00341623	0	0	0	0.00341834	0	0	0	0	0	0	0	0	0	0	0	0	0	0	0	0	0	0	0	0.00341495	0.00340948	0	0	0	0	0	0	0
OTU_1927	Bacteria(100);Firmicutes(100);Clostridia(100);Peptostreptococcales-Tissierellales(100);Peptostreptococcales-Tissierellales_fa(100);Peptostreptococcales-Tissierellales_fa_unclassified(100);	0	0	0	0	0	0	0	0	0	0	0	0	0.00341682	0	0.0068299	0.00341623	0.00682827	0.00682454	0	0	0	0	0	0	0	0	0	0	0	0	0	0	0	0	0	0	0	0	0	0	0	0	0	0	0	0	0	0
OTU_2146	Bacteria(100);Firmicutes(100);Clostridia(100);Peptostreptococcales-Tissierellales(100);Peptostreptococcales-Tissierellales_fa(100);Tissierella(94);	0	0	0	0	0	0	0	0	0	0	0	0	0	0.00341052	0	0.00341623	0	0.00341227	0	0	0	0	0	0	0	0	0	0.00341413	0	0	0	0	0	0	0	0	0.00341297	0.00682827	0.00341472	0	0	0	0	0	0	0	0	0
OTU_1012	Bacteria(100);Chloroflexi(98);Anaerolineae(91);Anaerolineae_unclassified(91);Anaerolineae_unclassified(91);Anaerolineae_unclassified(91);	0	0	0	0	0	0	0	0	0	0	0	0	0	0.00341052	0.00341495	0	0	0	0	0	0	0	0	0	0.00341297	0.00341565	0	0.00341413	0.00341076	0	0	0	0	0	0	0	0	0.00341413	0.00341472	0	0	0	0	0	0	0	0	0
OTU_1204	Bacteria(100);Actinobacteriota(100);Coriobacteriia(100);Coriobacteriales(100);Coriobacteriales_Incertae_Sedis(100);uncultured(99);	0	0	0	0	0	0	0	0	0	0	0	0	0	0.00341052	0.00341495	0.00341623	0.00341413	0	0	0	0	0	0	0	0	0	0.00341332	0.00341413	0	0	0	0	0	0	0	0	0	0	0	0.00341495	0.00340948	0	0	0	0	0	0	0
OTU_1925	Bacteria(100);Firmicutes(100);Clostridia(100);Caldicoprobacterales(98);Caldicoprobacteraceae(98);Caldicoprobacter(98);	0	0	0	0	0	0	0	0	0	0	0	0	0	0	0	0	0	0	0	0	0	0	0	0.00341122	0.00682594	0.00341565	0	0.00341413	0.00341076	0.00341553	0	0	0	0	0	0	0	0	0	0	0	0	0	0	0	0	0.00341425	0
OTU_1333	Bacteria(100);Firmicutes(100);Clostridia(100);Peptostreptococcales-Tissierellales(100);Peptostreptococcales-Tissierellales_fa(100);Alkaliphilus(99);	0	0	0	0	0	0	0	0	0	0	0	0	0	0.00341052	0	0	0	0	0	0	0	0	0	0	0	0.00341565	0.00341332	0	0.00341076	0.00341553	0.00341309	0	0	0	0	0	0.00341297	0	0.00341472	0	0	0	0	0	0	0	0	0
OTU_1879	Bacteria(100);Firmicutes(100);Clostridia(100);Peptostreptococcales-Tissierellales(100);Peptostreptococcales-Tissierellales_fa(100);Tepidimicrobium(90);	0	0	0	0	0	0	0	0	0	0	0	0	0	0	0	0	0	0	0	0	0	0	0	0	0	0.00341565	0	0.00341413	0.00341076	0	0	0.0136519	0	0	0	0	0.00341297	0	0	0	0	0	0	0	0	0	0	0
OTU_1047	Bacteria(100);Proteobacteria(100);Alphaproteobacteria(100);Sphingomonadales(100);Sphingomonadaceae(100);Sphingomonadaceae_unclassified(100);	0	0	0	0	0	0	0	0	0.0136598	0.00681849	0.00341309	0.00341344	0	0	0	0	0	0	0	0	0	0	0	0	0	0	0	0	0	0	0	0	0	0	0	0	0	0	0	0	0	0	0	0	0	0	0	0
OTU_903	Bacteria(100);Armatimonadota(100);Armatimonadota_unclassified(100);Armatimonadota_unclassified(100);Armatimonadota_unclassified(100);Armatimonadota_unclassified(100);	0.00340971	0	0	0	0	0	0	0	0	0	0	0	0	0.00341052	0.00341495	0.00341623	0	0	0	0	0	0	0	0	0.00341297	0	0	0.00341413	0.00341076	0	0	0	0	0	0	0	0.00341297	0	0	0	0	0	0	0	0	0	0	0
OTU_1154	Bacteria(100);Firmicutes(100);Clostridia(100);Clostridia_or(100);Hungateiclostridiaceae(100);uncultured(90);	0.00340971	0	0.00341239	0	0.00340843	0	0	0	0.00341495	0.00340925	0.00341309	0.00341344	0	0	0	0	0	0	0	0	0	0	0	0	0	0	0	0.00341413	0	0	0	0	0	0	0	0	0	0	0	0	0	0	0	0	0	0	0	0
OTU_1201	Bacteria(100);Verrucomicrobiota(100);Omnitrophia(100);Omnitrophales(100);Omnitrophaceae(100);Candidatus_Omnitrophus(100);	0.00340971	0.00340762	0.00341239	0.00341332	0.00340843	0	0.00341425	0	0	0	0.00341309	0.00341344	0	0	0	0	0	0	0	0	0	0	0	0	0	0	0	0	0	0	0	0	0	0	0	0	0	0	0	0	0	0	0	0	0	0	0	0
OTU_1075	Bacteria(100);Firmicutes(100);Clostridia(100);Christensenellales(100);Christensenellaceae(100);Christensenellaceae_R-7_group(100);	0	0	0	0	0.00340843	0	0.00341425	0.00340657	0.00341495	0.00681849	0.00341309	0.00341344	0	0	0	0	0	0	0	0	0	0	0	0	0	0	0	0	0	0	0	0	0	0	0	0	0	0	0	0	0	0	0	0	0	0	0	0
OTU_722	Bacteria(100);Bacteria_unclassified(100);Bacteria_unclassified(100);Bacteria_unclassified(100);Bacteria_unclassified(100);Bacteria_unclassified(100);	0.00340971	0.00340762	0.00341239	0.00341332	0.00340843	0	0	0	0.00341495	0.00340925	0	0.00341344	0	0	0	0	0	0	0	0	0	0	0	0	0	0	0	0	0	0	0	0	0	0	0	0	0	0	0	0	0	0	0	0	0	0	0	0
OTU_161	Bacteria(100);Caldisericota(100);Caldisericia(100);Caldisericales(100);LF045(100);LF045_ge(100);	0.00681942	0.00340762	0.00341239	0	0	0	0	0	0	0	0	0	0	0	0	0	0	0	0	0	0	0	0	0	0	0	0.00341332	0	0.00341076	0	0	0	0	0	0	0	0.00341297	0	0	0	0.00340948	0	0	0	0	0	0	0
OTU_876	Bacteria(100);Cyanobacteria(100);Vampirivibrionia(100);Gastranaerophilales(100);Gastranaerophilales_fa(100);Gastranaerophilales_ge(100);	0.0102291	0	0	0	0	0	0	0.00340657	0	0.00340925	0.00682617	0.00341344	0	0	0	0	0	0	0	0	0	0	0	0	0	0	0	0	0	0	0	0	0	0	0	0	0	0	0	0	0	0	0	0	0	0	0	0
OTU_1434	Bacteria(100);Firmicutes(96);Clostridia(87);Clostridia_unclassified(87);Clostridia_unclassified(87);Clostridia_unclassified(87);	0	0.00340762	0.00341239	0.00341332	0.00340843	0.0034031	0.00341425	0	0	0.00340925	0.00341309	0	0	0	0	0	0	0	0	0	0	0	0	0	0	0	0	0	0	0	0	0	0	0	0	0	0	0	0	0	0	0	0	0	0	0	0	0
OTU_1230	Bacteria(100);Patescibacteria(100);ABY1(100);Candidatus_Falkowbacteria(100);Candidatus_Falkowbacteria_fa(100);Candidatus_Falkowbacteria_ge(100);	0	0	0	0	0	0	0	0.00340657	0.00341495	0.0170462	0.00341309	0	0	0	0	0	0	0	0	0	0	0	0	0	0	0	0	0	0	0	0	0	0	0	0	0	0	0	0	0	0	0	0	0	0	0	0	0
OTU_874	Bacteria(100);Firmicutes(100);Clostridia(100);Oscillospirales(100);Butyricicoccaceae(89);UCG-009(89);	0.00340971	0.00340762	0.00341239	0.00341332	0.00340843	0	0	0.00340657	0	0.00340925	0.00341309	0	0	0	0	0	0	0	0	0	0	0	0	0	0	0	0	0	0	0	0	0	0	0	0	0	0	0	0	0	0	0	0	0	0	0	0	0
OTU_898	Bacteria(100);Bacteria_unclassified(100);Bacteria_unclassified(100);Bacteria_unclassified(100);Bacteria_unclassified(100);Bacteria_unclassified(100);	0	0.00340762	0.00341239	0.00341332	0	0.0034031	0.00341425	0.00340657	0	0.00340925	0.00341309	0	0	0	0	0	0	0	0	0	0	0	0	0	0	0	0	0	0	0	0	0	0	0	0	0	0	0	0	0	0	0	0	0	0	0	0	0
OTU_759	Bacteria(100);Chloroflexi(100);Dehalococcoidia(100);GIF9(100);AB-539-J10(100);AB-539-J10_ge(100);	0.00340971	0.00340762	0	0	0.00681686	0	0.00341425	0.00340657	0.00341495	0.00340925	0	0	0	0	0	0	0	0	0	0	0	0	0	0	0	0	0	0	0	0	0	0	0	0	0	0	0	0	0	0	0	0	0	0	0	0	0	0
OTU_782	Bacteria(100);uncultured(100);uncultured_cl(100);uncultured_or(100);uncultured_fa(100);uncultured_ge(100);	0	0	0	0.00341332	0	0.00680619	0	0.00340657	0.00341495	0.00340925	0.00341309	0.00341344	0	0	0	0	0	0	0	0	0	0	0	0	0	0	0	0	0	0	0	0	0	0	0	0	0	0	0	0	0	0	0	0	0	0	0	0
OTU_1071	Bacteria(100);Chloroflexi(100);Anaerolineae(100);SBR1031(100);SBR1031_fa(100);SBR1031_ge(100);	0.00340971	0	0.00341239	0	0.00340843	0.0034031	0	0.00340657	0	0.00340925	0.00341309	0.00341344	0	0	0	0	0	0	0	0	0	0	0	0	0	0	0	0	0	0	0	0	0	0	0	0	0	0	0	0	0	0	0	0	0	0	0	0
OTU_1304	Bacteria(100);Firmicutes(100);Clostridia(100);Clostridia_unclassified(100);Clostridia_unclassified(100);Clostridia_unclassified(100);	0.00681942	0	0	0	0.00340843	0.0034031	0.00341425	0.00340657	0	0.00340925	0.00341309	0	0	0	0	0	0	0	0	0	0	0	0	0	0	0	0	0	0	0	0	0	0	0	0	0	0	0	0	0	0	0	0	0	0	0	0	0
OTU_1087	Bacteria(100);Patescibacteria(85);Patescibacteria_unclassified(85);Patescibacteria_unclassified(85);Patescibacteria_unclassified(85);Patescibacteria_unclassified(85);	0.0170486	0.00340762	0	0	0	0.0034031	0.00341425	0	0	0	0	0	0	0	0	0	0	0	0	0	0	0	0	0	0	0	0	0	0	0	0	0	0	0	0	0	0	0	0	0	0	0	0	0	0	0	0	0
OTU_1350	Bacteria(100);Firmicutes(100);Clostridia(100);Christensenellales(100);Christensenellaceae(100);Christensenellaceae_R-7_group(100);	0.00340971	0	0	0	0.00340843	0.0034031	0	0.00340657	0	0.00681849	0.00341309	0.00341344	0	0	0	0	0	0	0	0	0	0	0	0	0	0	0	0	0	0	0	0	0	0	0	0	0	0	0	0	0	0	0	0	0	0	0	0
OTU_1293	Bacteria(100);Bacteria_unclassified(100);Bacteria_unclassified(100);Bacteria_unclassified(100);Bacteria_unclassified(100);Bacteria_unclassified(100);	0	0	0.00341239	0.00341332	0.0102253	0.0034031	0	0.00340657	0	0	0	0	0	0	0	0	0	0	0	0	0	0	0	0	0	0	0	0	0.00341076	0	0	0	0	0	0	0	0	0	0	0	0	0	0	0	0	0	0	0
OTU_1370	Bacteria(100);Firmicutes(100);Clostridia(100);Clostridia_or(100);Hungateiclostridiaceae(100);Fastidiosipila(100);	0	0	0	0	0	0	0	0	0	0	0	0	0	0	0	0	0	0.00341227	0.00341344	0.00341834	0.00341588	0	0	0	0	0	0	0	0	0	0	0.00341297	0	0.00341204	0	0.0034118	0	0	0	0	0	0	0	0	0	0	0	0
OTU_1412	Bacteria(100);Firmicutes(100);Clostridia(100);Caldicoprobacterales(100);Caldicoprobacteraceae(100);Caldicoprobacter(100);	0	0	0	0	0	0	0	0	0	0	0	0	0	0	0	0.00341623	0.00341413	0	0	0	0	0	0	0	0.00341297	0	0.00341332	0	0.00341076	0	0	0	0	0	0	0	0.00341297	0.00341413	0	0	0	0	0	0	0	0	0	0
OTU_1084	Bacteria(100);Firmicutes(100);Bacilli(100);Bacillales(100);Bacillaceae(100);Bacillaceae_unclassified(100);	0	0	0	0	0	0	0	0	0	0	0	0	0	0.00341052	0	0	0	0	0	0	0	0	0	0	0.00682594	0.00341565	0.00682664	0.00341413	0	0	0	0	0	0	0	0	0	0	0	0	0	0	0	0	0	0	0	0
OTU_1842	Bacteria(100);Firmicutes(100);Clostridia(100);Caldicoprobacterales(100);Caldicoprobacteraceae(100);Caldicoprobacter(100);	0	0	0	0	0	0	0	0	0	0	0	0	0	0	0.00341495	0	0	0	0	0	0	0	0	0	0	0.00341565	0	0	0.00682152	0.00341553	0	0	0	0	0	0	0	0	0	0.00341495	0.00340948	0	0	0	0	0	0	0
OTU_1400	Bacteria(100);Bacteroidota(100);Bacteroidia(100);Bacteroidales(100);Dysgonomonadaceae(100);Proteiniphilum(94);	0	0	0	0	0	0	0	0	0	0	0	0	0	0	0	0	0	0	0	0	0	0	0	0	0	0	0	0	0	0	0	0	0	0	0	0.0136472	0	0	0	0	0	0	0	0	0	0.00341355	0.00341425	0.0034167
OTU_1008	Bacteria(100);Verrucomicrobiota(100);Lentisphaeria(100);Oligosphaerales(100);Oligosphaeraceae(81);Oligosphaeraceae_unclassified(81);	0	0	0	0	0	0	0.00341425	0	0.00341495	0.00340925	0.00682617	0.00682687	0	0	0	0	0	0	0	0	0	0	0	0	0	0	0	0	0	0	0	0	0	0	0	0	0	0	0	0	0	0	0	0	0	0	0	0
OTU_883	Bacteria(100);Firmicutes(100);Clostridia(100);Clostridiales(100);Clostridiaceae(100);Clostridium_sensu_stricto_1(100);	0	0	0	0	0	0	0	0	0.00341495	0	0	0	0	0	0	0	0	0.00341227	0	0	0	0	0	0	0.00341297	0	0	0.00341413	0.00341076	0	0	0.00341297	0	0	0	0	0.00341297	0	0	0	0	0	0	0	0	0	0	0
OTU_1549	Bacteria(100);Firmicutes(100);Clostridia(100);Eubacteriales(93);Garciellaceae(93);Garciellaceae_unclassified(93);	0	0	0	0	0	0	0	0	0	0	0	0	0	0	0	0	0	0	0	0	0	0	0	0	0	0	0	0	0	0	0	0.0136519	0	0.00341204	0.00341297	0.0034118	0	0	0	0	0	0	0	0	0	0	0	0
OTU_2294	Bacteria(100);Firmicutes(100);Clostridia(100);Clostridia_unclassified(100);Clostridia_unclassified(100);Clostridia_unclassified(100);	0	0	0	0	0	0	0	0	0	0	0	0	0	0	0	0	0	0	0	0	0	0	0	0	0	0	0	0	0	0	0	0.00682594	0.0102361	0.00341204	0	0	0	0	0	0	0	0	0	0.00341448	0	0	0	0
OTU_1107	Bacteria(100);Firmicutes(100);Clostridia(100);Lachnospirales(100);Lachnospiraceae(100);Lachnospiraceae_unclassified(100);	0	0	0	0	0	0	0	0	0	0	0	0	0	0	0.00341495	0	0	0	0	0	0	0	0	0.00341122	0	0	0	0	0	0	0	0	0	0	0	0.017059	0	0	0	0	0	0	0	0	0	0	0	0
OTU_1228	Bacteria(100);Firmicutes(100);Clostridia(100);Christensenellales(100);Christensenellaceae(100);Christensenellaceae_R-7_group(100);	0	0	0.00341239	0	0	0.0034031	0.00341425	0	0.00341495	0	0.00341309	0.00341344	0	0	0	0	0	0.00341227	0	0	0	0	0	0	0	0	0	0	0	0	0	0	0	0	0	0	0	0	0	0	0	0	0	0	0	0	0	0
OTU_636	Bacteria(100);Spirochaetota(100);Spirochaetia(100);Spirochaetales(100);Spirochaetaceae(100);Treponema(100);	0	0.00340762	0.00682477	0.00341332	0	0	0	0	0.00341495	0.00340925	0	0.00341344	0	0	0	0	0	0	0	0	0	0	0	0	0	0	0	0	0	0	0	0	0	0	0	0	0	0	0	0	0	0	0	0	0	0	0	0
OTU_1006	Bacteria(100);Planctomycetota(100);Planctomycetes(100);Pirellulales(100);Pirellulaceae(100);Pirellulaceae_unclassified(100);	0	0	0	0	0	0	0	0.00340657	0	0.00340925	0	0	0	0.00341052	0.00341495	0	0	0	0	0	0	0	0	0	0	0	0	0	0.00341076	0	0	0	0	0	0	0	0	0.00341413	0.00341472	0	0	0	0	0	0	0	0	0
OTU_1176	Bacteria(100);Actinobacteriota(100);Actinobacteria(100);Corynebacteriales(92);Corynebacteriaceae(85);Corynebacteriaceae_unclassified(85);	0.00340971	0	0.00341239	0	0	0.0034031	0.00341425	0	0.00341495	0	0	0	0	0	0	0	0	0	0	0	0	0	0	0	0	0	0	0.00341413	0.00341076	0	0	0	0	0	0	0	0	0	0	0	0	0	0	0	0	0	0	0
OTU_1155	Bacteria(100);Bacteroidota(100);Bacteroidia(100);Bacteroidales(100);Williamwhitmaniaceae(100);Blvii28_wastewater-sludge_group(100);	0	0	0	0	0	0	0	0.00340657	0	0.00681849	0.00341309	0.0102403	0	0	0	0	0	0	0	0	0	0	0	0	0	0	0	0	0	0	0	0	0	0	0	0	0	0	0	0	0	0	0	0	0	0	0	0
OTU_826	Bacteria(100);Chloroflexi(100);Anaerolineae(100);Anaerolineales(100);Anaerolineaceae(100);Anaerolinea(100);	0.00340971	0.00340762	0.00341239	0.00341332	0.00340843	0	0	0	0	0	0	0	0	0	0	0	0	0	0	0	0	0	0	0	0	0	0	0	0.00341076	0	0	0.00341297	0	0	0	0	0	0	0	0	0	0	0	0	0	0	0	0
OTU_727	Bacteria(100);Proteobacteria(100);Alphaproteobacteria(100);Alphaproteobacteria_unclassified(100);Alphaproteobacteria_unclassified(100);Alphaproteobacteria_unclassified(100);	0.00340971	0	0	0	0.00340843	0	0.00341425	0.00340657	0	0.00340925	0.00341309	0.00341344	0	0	0	0	0	0	0	0	0	0	0	0	0	0	0	0	0	0	0	0	0	0	0	0	0	0	0	0	0	0	0	0	0	0	0	0
OTU_579	Bacteria(100);Firmicutes(100);Clostridia(100);Christensenellales(100);Christensenellaceae(100);uncultured(100);	0.00340971	0	0	0	0	0	0	0.00340657	0	0.00681849	0.00682617	0.00341344	0	0	0	0	0	0	0	0	0	0	0	0	0	0	0	0	0	0	0	0	0	0	0	0	0	0	0	0	0	0	0	0	0	0	0	0
OTU_930	Bacteria(100);Bacteria_unclassified(100);Bacteria_unclassified(100);Bacteria_unclassified(100);Bacteria_unclassified(100);Bacteria_unclassified(100);	0.00340971	0	0.00682477	0.00341332	0.00340843	0.0034031	0	0	0.00341495	0	0	0	0	0	0	0	0	0	0	0	0	0	0	0	0	0	0	0	0	0	0	0	0	0	0	0	0	0	0	0	0	0	0	0	0	0	0	0
OTU_489	Bacteria(100);Proteobacteria(100);Gammaproteobacteria(100);Burkholderiales(100);Comamonadaceae(100);Xylophilus(96);	0.00340971	0.00340762	0	0.00341332	0	0	0	0.00340657	0	0	0	0	0	0.00341052	0	0	0	0	0	0	0	0	0	0	0	0.00341565	0	0	0.00341076	0	0	0	0	0	0	0	0	0	0	0	0	0	0	0	0	0	0	0
OTU_1143	Bacteria(100);Spirochaetota(100);V2072-189E03(100);V2072-189E03_or(100);V2072-189E03_fa(100);V2072-189E03_ge(100);	0.00340971	0.00340762	0.00682477	0.00341332	0	0	0	0.00340657	0	0.00340925	0	0	0	0	0	0	0	0	0	0	0	0	0	0	0	0	0	0	0	0	0	0	0	0	0	0	0	0	0	0	0	0	0	0	0	0	0	0
OTU_475	Bacteria(100);Verrucomicrobiota(100);Verrucomicrobiae(100);LD1-PB3(100);LD1-PB3_fa(100);LD1-PB3_ge(100);	0.00340971	0.00340762	0	0.00341332	0.00340843	0.0034031	0	0	0	0	0	0	0	0	0	0	0	0	0	0	0	0	0	0	0	0	0.00341332	0	0	0	0	0	0	0	0	0	0	0	0.00341472	0	0	0	0	0	0	0	0	0
OTU_1029	Bacteria(100);Caldisericota(100);Caldisericia(100);Caldisericales(100);TTA-B15(100);TTA-B15_ge(100);	0	0.00681524	0.00341239	0	0.00340843	0	0	0	0	0.00340925	0.00341309	0	0	0	0	0	0	0	0	0	0	0	0	0	0	0	0	0	0	0	0	0	0	0	0	0	0	0	0	0	0	0	0	0	0.00341052	0	0	0
OTU_538	Bacteria(100);Firmicutes(100);Clostridia(100);Lachnospirales(100);Lachnospiraceae(100);28-4(100);	0.0136388	0.00681524	0	0.00341332	0	0	0	0	0	0	0	0	0	0	0	0	0	0	0	0	0	0	0	0	0	0	0	0	0	0	0	0	0	0	0	0	0	0	0	0	0	0	0	0	0	0	0	0
OTU_1380	Bacteria(100);Planctomycetota(100);Phycisphaerae(100);Pla1_lineage(100);Pla1_lineage_fa(100);Pla1_lineage_ge(100);	0.00340971	0	0	0	0.00340843	0.0034031	0.00341425	0.00340657	0.00341495	0.00340925	0	0	0	0	0	0	0	0	0	0	0	0	0	0	0	0	0	0	0	0	0	0	0	0	0	0	0	0	0	0	0	0	0	0	0	0	0	0
OTU_698	Bacteria(100);Patescibacteria(98);ABY1(97);ABY1_unclassified(97);ABY1_unclassified(97);ABY1_unclassified(97);	0	0.00340762	0.00341239	0.00341332	0.00340843	0.0034031	0.00341425	0.00340657	0	0	0	0	0	0	0	0	0	0	0	0	0	0	0	0	0	0	0	0	0	0	0	0	0	0	0	0	0	0	0	0	0	0	0	0	0	0	0	0
OTU_701	Bacteria(100);Bacteroidota(100);Bacteroidia(100);Bacteroidales(100);Bacteroidaceae(100);Bacteroides(100);	0	0.0102229	0.00341239	0.00341332	0	0.0034031	0	0.00340657	0	0	0	0	0	0	0	0	0	0	0	0	0	0	0	0	0	0	0	0	0	0	0	0	0	0	0	0	0	0	0	0	0	0	0	0	0	0	0	0
OTU_1572	Bacteria(100);Firmicutes(100);Clostridia(100);Eubacteriales(100);Eubacteriales_fa(82);Alkalibaculum(82);	0	0	0	0	0	0	0	0	0	0	0	0	0	0	0	0	0	0	0	0.010255	0.00683177	0.00341239	0	0	0	0	0	0	0	0	0	0	0	0	0	0	0	0	0	0	0	0	0	0	0	0	0	0
OTU_1487	Bacteria(100);Firmicutes(98);Bacilli(98);Erysipelotrichales(98);Erysipelotrichaceae(98);Erysipelothrix(86);	0	0	0	0	0	0	0	0	0	0	0	0	0	0	0	0	0	0	0	0	0	0	0	0	0	0	0	0	0	0.00683107	0.00341309	0	0	0	0	0	0	0	0	0	0	0.00682967	0.00341483	0	0	0	0	0
OTU_252	Bacteria(100);Firmicutes(100);Clostridia(100);Oscillospirales(100);Ruminococcaceae(87);uncultured(86);	0	0	0	0	0	0	0	0	0	0	0	0	0	0.00341052	0	0.00341623	0	0	0	0.00683667	0	0	0	0	0	0	0.00341332	0	0.00341076	0	0	0	0	0	0	0	0	0	0	0	0	0	0	0	0	0	0	0
OTU_1528	Bacteria(100);Firmicutes(100);Clostridia(100);Clostridia_or(100);Hungateiclostridiaceae(100);Hungateiclostridiaceae_unclassified(100);	0	0	0	0	0	0	0	0	0	0	0	0	0	0	0	0	0	0	0	0	0	0	0	0	0	0	0	0	0	0	0	0	0	0	0	0	0	0	0	0	0	0	0	0	0	0.0136542	0.00341425	0.0034167
OTU_2198	Bacteria(100);Firmicutes(100);Limnochordia(100);uncultured(100);uncultured_fa(100);uncultured_ge(100);	0	0	0	0	0	0	0	0	0	0	0	0	0	0	0	0	0.00341413	0	0.00341344	0.00341834	0.00341588	0	0	0	0	0	0	0	0	0	0	0	0	0	0	0.0034118	0	0	0	0	0	0	0	0	0.00341052	0	0	0
OTU_1127	Bacteria(100);Proteobacteria(100);Gammaproteobacteria(100);Xanthomonadales(100);Xanthomonadaceae(100);Luteimonas(82);	0	0	0	0	0	0	0	0	0	0	0	0	0.00341682	0.00341052	0	0.00341623	0.00341413	0.00341227	0.00341344	0	0	0	0	0	0	0	0	0	0	0	0	0	0	0	0	0	0	0	0	0	0	0	0	0	0	0	0	0
OTU_798	Bacteria(100);Chloroflexi(100);Anaerolineae(100);Anaerolineales(100);Anaerolineaceae(100);Anaerolinea(91);	0	0	0	0	0	0	0	0	0	0	0	0	0.00341682	0.00341052	0	0.00341623	0	0	0	0	0	0	0	0	0	0	0.00341332	0	0.00341076	0	0	0	0	0	0	0	0	0	0.00341472	0	0	0	0	0	0	0	0	0
OTU_1262	Bacteria(100);Verrucomicrobiota(81);Verrucomicrobiota_unclassified(81);Verrucomicrobiota_unclassified(81);Verrucomicrobiota_unclassified(81);Verrucomicrobiota_unclassified(81);	0	0	0.00341239	0	0	0	0	0	0	0	0.00341309	0.0136537	0	0	0	0	0	0	0	0	0	0	0	0	0	0	0	0	0	0	0	0	0	0	0	0	0	0	0	0	0	0	0	0	0	0	0	0
OTU_1947	Bacteria(100);Actinobacteriota(100);Actinobacteria(100);Corynebacteriales(100);Corynebacteriaceae(100);Corynebacterium(100);	0	0	0	0	0	0	0	0	0	0	0	0	0	0	0	0	0	0	0	0	0	0	0.00341285	0	0	0.00341565	0.00341332	0	0.00341076	0	0.00341309	0.00341297	0	0	0	0	0	0	0	0	0	0	0	0	0	0	0	0
OTU_1312	Bacteria(100);Proteobacteria(100);Gammaproteobacteria(100);Pseudomonadales(100);Moraxellaceae(100);Acinetobacter(100);	0	0	0	0	0	0	0	0	0	0.00340925	0.00341309	0	0	0	0	0	0	0	0.00341344	0	0	0.00341239	0	0	0	0	0	0	0	0	0	0	0	0	0	0	0	0	0	0	0	0.00341483	0.00341483	0	0	0	0	0
OTU_1365	Bacteria(100);Firmicutes(100);Clostridia(100);Peptostreptococcales-Tissierellales(100);Anaerovoracaceae(100);Family_XIII_AD3011_group(100);	0	0	0	0	0	0	0	0	0	0	0	0	0	0	0.00341495	0	0.00341413	0.00341227	0.00341344	0	0	0	0	0	0	0	0	0	0	0	0.00341309	0	0	0	0	0	0	0	0	0	0.00340948	0	0	0	0	0	0	0
OTU_1411	Bacteria(100);Actinobacteriota(100);Coriobacteriia(100);Coriobacteriales(100);Coriobacteriales_Incertae_Sedis(100);Raoultibacter(97);	0	0	0	0	0	0	0	0	0.00341495	0.00340925	0.00682617	0.00682687	0	0	0	0	0	0	0	0	0	0	0	0	0	0	0	0	0	0	0	0	0	0	0	0	0	0	0	0	0	0	0	0	0	0	0	0
OTU_1571	Bacteria(100);Firmicutes(99);Clostridia(99);Oscillospirales(96);Oscillospirales_unclassified(96);Oscillospirales_unclassified(96);	0	0	0	0	0	0	0	0	0	0	0	0	0	0	0	0	0	0	0	0	0.00341588	0.0102372	0	0	0	0	0	0	0	0	0	0	0	0.00341204	0	0.0034118	0	0	0	0	0	0	0	0	0	0	0	0
OTU_457	Bacteria(100);Firmicutes(100);Clostridia(100);Peptostreptococcales-Tissierellales(100);Anaerovoracaceae(100);Anaerovorax(98);	0.00340971	0	0.00341239	0.00341332	0	0	0	0	0	0	0.00341309	0.00682687	0	0	0	0	0	0	0	0	0	0	0	0	0	0	0	0	0	0	0	0	0	0	0	0	0	0	0	0	0	0	0	0	0	0	0	0
OTU_762	Bacteria(100);Firmicutes(100);Syntrophomonadia(100);Syntrophomonadales(100);Syntrophomonadaceae(100);Syntrophomonas(100);	0	0	0	0	0	0	0	0	0	0	0	0	0	0.00341052	0	0	0	0	0	0	0	0	0	0	0.00682594	0	0.00341332	0	0.00341076	0	0	0	0	0	0	0	0	0	0.00341472	0	0	0	0	0	0	0	0	0
OTU_967	Bacteria(100);Proteobacteria(100);Gammaproteobacteria(100);Gammaproteobacteria_unclassified(100);Gammaproteobacteria_unclassified(100);Gammaproteobacteria_unclassified(100);	0	0	0	0	0	0	0	0	0	0	0	0	0	0.00682105	0.00341495	0	0.00341413	0	0	0	0	0.00341239	0	0.00341122	0	0	0	0	0	0	0	0	0	0	0	0	0	0	0	0	0	0	0	0	0	0	0	0
OTU_911	Bacteria(100);Patescibacteria(100);Gracilibacteria(100);Gracilibacteria_or(82);Gracilibacteria_fa(82);Gracilibacteria_ge(82);	0.00681942	0	0	0	0	0	0.00341425	0.00340657	0.00341495	0	0.00341309	0	0	0	0	0	0	0	0	0	0	0	0	0	0	0	0	0	0	0	0	0	0	0	0	0	0	0	0	0	0	0	0	0	0	0	0	0
OTU_1050	Bacteria(100);WS1(100);WS1_cl(100);WS1_or(100);WS1_fa(100);WS1_ge(100);	0	0	0	0	0	0	0	0.00340657	0	0.00340925	0	0.00341344	0	0	0	0	0	0	0	0	0	0	0	0	0	0	0.00341332	0.00341413	0.00341076	0	0	0	0	0	0	0	0	0	0	0	0	0	0	0	0	0	0	0
OTU_176	Bacteria(100);Spirochaetota(100);MVP-15(100);MVP-15_or(100);MVP-15_fa(100);MVP-15_ge(100);	0.00340971	0.00340762	0.0136495	0	0	0	0	0	0	0	0	0	0	0	0	0	0	0	0	0	0	0	0	0	0	0	0	0	0	0	0	0	0	0	0	0	0	0	0	0	0	0	0	0	0	0	0	0
OTU_1133	Bacteria(100);Firmicutes(100);Clostridia(100);Clostridia_or(100);Hungateiclostridiaceae(100);HN-HF0106(100);	0.00340971	0.00681524	0	0	0	0	0	0.00340657	0	0	0	0	0	0	0	0.00341623	0	0	0	0.00341834	0	0	0	0	0	0	0	0	0	0	0	0	0	0	0	0	0	0	0	0	0	0	0	0	0	0	0	0
OTU_1134	Bacteria(100);Firmicutes(100);Clostridia(100);Oscillospirales(100);Oscillospirales_unclassified(100);Oscillospirales_unclassified(100);	0	0	0	0.00341332	0.00340843	0.0034031	0.00341425	0	0	0	0	0	0	0	0	0	0	0	0	0	0	0	0	0	0	0	0	0	0.00341076	0.00341553	0	0	0	0	0	0	0	0	0	0	0	0	0	0	0	0	0	0
OTU_1185	Bacteria(100);Bacteroidota(100);Bacteroidia(100);Flavobacteriales(100);Weeksellaceae(100);Cloacibacterium(99);	0.00340971	0	0.00341239	0	0	0	0	0.00340657	0	0.00340925	0.00341309	0.00341344	0	0	0	0	0	0	0	0	0	0	0	0	0	0	0	0	0	0	0	0	0	0	0	0	0	0	0	0	0	0	0	0	0	0	0	0
OTU_1493	Bacteria(100);Planctomycetota(100);Pla3_lineage(100);Pla3_lineage_or(100);Pla3_lineage_fa(100);Pla3_lineage_ge(100);	0	0.00340762	0	0	0	0	0	0.00340657	0	0.00340925	0.00341309	0.00682687	0	0	0	0	0	0	0	0	0	0	0	0	0	0	0	0	0	0	0	0	0	0	0	0	0	0	0	0	0	0	0	0	0	0	0	0
OTU_1390	Bacteria(100);Verrucomicrobiota(100);Kiritimatiellae(99);WCHB1-41(99);WCHB1-41_fa(99);WCHB1-41_ge(99);	0	0	0	0	0	0.0034031	0	0.00340657	0.0068299	0.00340925	0.00341309	0	0	0	0	0	0	0	0	0	0	0	0	0	0	0	0	0	0	0	0	0	0	0	0	0	0	0	0	0	0	0	0	0	0	0	0	0
OTU_1496	Bacteria(100);Firmicutes(100);Desulfitobacteriia(100);Desulfitobacteriales(100);Syntrophobotulaceae(100);Syntrophobotulus(100);	0	0	0	0	0	0.0034031	0.00341425	0.00340657	0.00341495	0.00340925	0	0.00341344	0	0	0	0	0	0	0	0	0	0	0	0	0	0	0	0	0	0	0	0	0	0	0	0	0	0	0	0	0	0	0	0	0	0	0	0
OTU_949	Bacteria(100);Firmicutes(99);Clostridia(99);Christensenellales(88);Christensenellaceae(88);Christensenellaceae_unclassified(88);	0.00340971	0.00340762	0.00341239	0	0	0.0034031	0	0	0	0	0	0	0	0	0	0	0	0	0	0	0	0	0	0	0	0	0.00341332	0	0	0	0	0	0	0	0	0	0	0	0.00341472	0	0	0	0	0	0	0	0	0
OTU_1168	Bacteria(100);Patescibacteria(100);WWE3(100);WWE3_or(100);WWE3_fa(100);WWE3_ge(100);	0	0	0	0.00341332	0.00340843	0.0034031	0.00341425	0.00340657	0.00341495	0	0	0	0	0	0	0	0	0	0	0	0	0	0	0	0	0	0	0	0	0	0	0	0	0	0	0	0	0	0	0	0	0	0	0	0	0	0	0
OTU_1300	Bacteria(100);Firmicutes(100);Clostridia(100);Oscillospirales(100);Oscillospirales_unclassified(100);Oscillospirales_unclassified(100);	0	0	0.00341239	0	0.00340843	0	0	0.00340657	0	0.00340925	0.00341309	0	0	0	0	0	0	0	0	0	0	0	0	0	0	0	0	0	0.00341076	0	0	0	0	0	0	0	0	0	0	0	0	0	0	0	0	0	0	0
OTU_740	Bacteria(100);Cloacimonadota(100);Cloacimonadia(100);Cloacimonadales(100);Cloacimonadaceae(89);Cloacimonadaceae_unclassified(89);	0.00340971	0.00340762	0.00341239	0.00682664	0	0.0034031	0	0	0	0	0	0	0	0	0	0	0	0	0	0	0	0	0	0	0	0	0	0	0	0	0	0	0	0	0	0	0	0	0	0	0	0	0	0	0	0	0	0
[truncated: 1,214 more rows]

## Sheet: Table S2_OTUs_archaea
OTUs_archaea	silva_138	LNR-Week_0	LNR-Week_1	LNR-Week_2	LNR-Week_3	LNR-Week_4	LNR-Week_5	LNR-Week_6	LNR-Week_7	LNR-Week_8	LNR-Week_9	LNR-Week_10	LNR-Week_11	HNR1-Week_0	HNR1-Week_1	HNR1-Week_2	HNR1-Week_3	HNR1-Week_4	HNR1-Week_5	HNR1-Week_6	HNR1-Week_7	HNR1-Week_8	HNR1-Week_9	HNR1-Week_10	HNR1-Week_11	HNR2-Week_0	HNR2-Week_1	HNR2-Week_2	HNR2-Week_3	HNR2-Week_4	HNR2-Week_5	HNR2-Week_6	HNR2-Week_7	HNR2-Week_8	HNR2-Week_9	HNR2-Week_10	HNR2-Week_11	HNR3-Week_0	HNR3-Week_1	HNR3-Week_2	HNR3-Week_3	HNR3-Week_4	HNR3-Week_5	HNR3-Week_6	HNR3-Week_7	HNR3-Week_8	HNR3-Week_9	HNR3-Week_10	HNR3-Week_11
[truncated: 62 more rows]
